# Supplementary material for: Genome‐Wide Association Study of Pericardial Fat Area in 28 161 UK Biobank Participants
Source: J Am Heart Assoc. 2023 Oct 27;12(21):e030661. doi: 10.1161/JAHA.123.030661 (PMC10727393; doi:10.1161/JAHA.123.030661)
Supplement: Supplementary file 1 — Tables S1–S15 [file JAH3-12-e030661-s002.xlsx]

## Sheet: SuppTab1
Table S1 – Candidate SNPs, defined as all genome-wide significant SNPs associated with adjusted PAT (p<5x10-8) and additional highly correlated SNPs identified via 1000G Phase 3 data.
uniqID	rsID	chr	pos	non_effect_allele	effect_allele	MAF	gwasP	beta	se	r2	IndSigSNP	GenomicLocus	nearestGene	dist	func	CADD	RDB	minChrState	commonChrState	posMapFilt	eqtlMapFilt	ciMapFilt
1:119645535:C:T	rs4659146	1	119645535	C	T	0.3479	2.1e-08	0.00956384	0.00170587	0.986492	rs10923752	1	WARS2	0	intronic	6.182	6	2	15	1	1	1
1:119647946:C:G	rs10923748	1	119647946	C	G	0.3449	1.6e-08	0.00964355	0.00170552	1	rs10923752	1	WARS2	0	intronic	3.435	7	5	15	1	1	1
1:119650928:A:C	rs2885227	1	119650928	A	C	0.3449	2e-08	0.00958064	0.00170808	1	rs10923752	1	WARS2	0	intronic	2.659	7	5	15	1	1	1
1:119650931:A:T	rs4304634	1	119650931	A	T	0.3449	1.8e-08	0.00962074	0.00170803	1	rs10923752	1	WARS2	0	intronic	2.781	7	5	15	1	1	1
1:119651167:T:TTATGA	rs764891110	1	119651167	TTATGA	T	0.3449	1.8e-08	0.00961596	0.00170744	1	rs10923752	1	WARS2	0	intronic	10.56	NA	5	15	1	1	1
1:119656867:A:G	rs6428792	1	119656867	A	G	0.3787	4.2e-09	-0.00982855	0.00167287	1	rs6428792	1	WARS2	0	intronic	3.239	7	5	15	1	1	1
1:119657743:A:T	rs6428794	1	119657743	T	A	0.3449	1.6e-08	0.00964355	0.00170552	1	rs10923752	1	WARS2	0	intronic	8.072	6	5	15	1	1	1
1:119658925:A:G	rs10923752	1	119658925	A	G	0.3449	1.4e-08	0.00968554	0.00170548	1	rs10923752	1	WARS2	0	intronic	2.347	7	5	15	1	1	1
1:119660505:C:G	rs12036872	1	119660505	G	C	0.3449	1.6e-08	0.00964355	0.00170552	1	rs10923752	1	WARS2	0	intronic	6.854	7	5	15	1	1	1
1:119660819:G:T	rs4659150	1	119660819	G	T	0.3419	1.9e-08	0.0096013	0.00170831	0.98617	rs10923752	1	WARS2	0	intronic	1.749	7	5	15	1	1	1
1:119742942:G:T	rs72707349	1	119742942	G	T	0.3688	NA	NA	NA	0.776978	rs10923752	1	RP11-418J17.1	0	ncRNA_intronic	3.063	7	5	15	1	1	1
8:25464690:G:T	rs11992444	8	25464690	T	G	0.4831	1.3e-12	-0.0115449	0.00162728	1	rs11992444	2	RP11-219J21.1	78623	intergenic	16.23	7	7	15	0	0	1

## Sheet: SuppTab2
Table S2 – Genomic risk loci of interest, respective lead SNPs and independent significant SNPs in the locus.
GenomicLocus	uniqID	rsID	chr	pos	p	start	end	nSNPs	nGWASSNPs	nIndSigSNPs	IndSigSNPs	nLeadSNPs	LeadSNPs
1	1:119656867:A:G	rs6428792	1	119656867	4.2e-09	119645535	119742942	11	10	2	rs6428792;rs10923752	1	rs6428792
2	8:25464690:G:T	rs11992444	8	25464690	1.3e-12	25464690	25464690	1	1	1	rs11992444	1	rs11992444

## Sheet: SuppTab3
Table S3 – Lead SNPs identified from genome-wide SNPs at r2<0.1. Genomic locus: the index of genomic risk loci specified in Supp Tab 3. #Ind. Sig. SNPs: Independent significant SNPs which are in LD with the corresponding lead SNPs at r2<0.1
No	GenomicLocus	uniqID	rsID	chr	pos	p	nIndSigSNPs	IndSigSNPs
1	1	1:119656867:A:G	rs6428792	1	119656867	4.2e-09	2	rs6428792;rs10923752
2	2	8:25464690:G:T	rs11992444	8	25464690	1.3e-12	1	rs11992444

## Sheet: SuppTab4
Table S4 – Phenotypic associations for lead SNPs and additional closely correlated SNPs (r2>0.8) available in GWASCatalog
Query	GWAS Trait	RS Number	Position (GRCh37)	Alleles	R2	D'	Risk Allele	Effect Size (95% CI)	Beta or OR	P-value
rs6428792	Heel bone mineral density	rs12047028	chr1:119228871	A=0.835, G=0.165	0.114989	1	NR	0.0319492	0.026-0.038	6e-26
rs6428792	Waist circumference adjusted for body mass index		chr1:119267621	C=0.275, G=0.725	0.197358	0.945672	NR	NA	NA	1e-11
rs6428792	Waist circumference adjusted for body mass index	rs10923654	chr1:119267621	C=0.275, G=0.725	0.197358	0.945672	NR	0.0192922	0.013-0.026	2e-08
rs6428792	Waist-to-hip ratio adjusted for BMI	rs10923672	chr1:119306866	C=0.824, G=0.176	0.104084	0.915112	NR	NA	NA	4e-12
rs6428792	Waist-to-hip ratio adjusted for BMI	rs10923696	chr1:119450933	A=0.154, C=0.846	0.245508	0.886957	NR	0.0258874	0.018-0.034	2e-10
rs6428792	Chin dimples	rs1766786	chr1:119452500	G=0.885, T=0.115	0.109248	0.698551	NR	1.17509	1.13-1.23	2e-13
rs6428792	Waist-to-hip ratio adjusted for BMI	rs12138046	chr1:119452617	C=0.846, T=0.154	0.245508	0.886957	NR	NA	NA	5e-22
rs6428792	Waist-hip index	rs12138046	chr1:119452617	C=0.846, T=0.154	0.245508	0.886957	NR	0.0254781	0.018-0.033	4e-10
rs6428792	Waist-to-hip ratio adjusted for BMI	rs1766787	chr1:119452758	G=0.115, T=0.885	0.109248	0.698551	NR	0.0342385	0.024-0.044	9e-12
rs6428792	Waist-hip index	rs1766787	chr1:119452758	G=0.115, T=0.885	0.109248	0.698551	NR	0.0353801	0.026-0.045	2e-12
rs6428792	Waist circumference adjusted for body mass index	rs1766787	chr1:119452758	G=0.115, T=0.885	0.109248	0.698551	NR	0.0275733	0.018-0.037	3e-08
rs6428792	A body shape index	rs7519460	chr1:119453229	C=0.841, G=0.159	0.258192	0.890855	NR	0.0264673	0.018-0.035	1e-10
rs6428792	Waist circumference adjusted for body mass index	rs7519460	chr1:119453229	C=0.841, G=0.159	0.258192	0.890855	NR	0.0252642	0.017-0.033	7e-10
rs6428792	Waist circumference adjusted for body mass index	rs1361207	chr1:119456231	A=0.885, G=0.115	0.109248	0.698551	NR	0.0350484	0.026-0.044	1e-14
rs6428792	A body shape index	rs11586475	chr1:119456589	C=0.901, T=0.099	0.156717	0.912077	NR	0.0330952	0.022-0.044	9e-10
rs6428792	Waist-to-hip ratio adjusted for BMI	rs11586475	chr1:119456589	C=0.901, T=0.099	0.156717	0.912077	NR	0.0320508	0.022-0.043	2e-09
rs6428792	Waist-hip index	rs11586475	chr1:119456589	C=0.901, T=0.099	0.156717	0.912077	NR	0.0315106	0.021-0.042	4e-09
rs6428792	Waist circumference adjusted for body mass index	rs11586475	chr1:119456589	C=0.901, T=0.099	0.156717	0.912077	NR	0.0307522	0.02-0.041	1e-08
rs6428792	Waist-to-hip ratio adjusted for BMI	rs1779454	chr1:119458117	C=0.203, T=0.797	0.122795	0.529495	NR	0.0275479	0.019-0.036	4e-11
rs6428792	Waist-hip index	rs1779454	chr1:119458117	C=0.203, T=0.797	0.122795	0.529495	NR	0.0278463	0.02-0.036	2e-11
rs6428792	Waist circumference adjusted for body mass index	rs1779454	chr1:119458117	C=0.203, T=0.797	0.122795	0.529495	NR	0.023388	0.015-0.031	1e-08
rs6428792	A body shape index	rs1779454	chr1:119458117	C=0.203, T=0.797	0.122795	0.529495	NR	0.025904	0.018-0.034	3e-10
rs6428792	A body shape index	rs1779433	chr1:119462864	A=0.885, G=0.115	0.109248	0.698551	NR	0.0329674	0.024-0.042	4e-13
rs6428792	Waist-to-hip ratio adjusted for BMI	rs1779433	chr1:119462864	A=0.885, G=0.115	0.109248	0.698551	NR	0.0373257	0.029-0.046	8e-17
rs6428792	Waist-hip index	rs1779433	chr1:119462864	A=0.885, G=0.115	0.109248	0.698551	NR	0.038992	0.03-0.048	3e-18
rs6428792	Male-pattern baldness	rs72705338	chr1:119467922	C=0.934, T=0.066	0.121159	1	0.055211	0.0538713	0.04-0.068	2e-13
rs6428792	OTU97_6 (Sutterella) prevalence	rs2645290	chr1:119471908	A=0.236, G=0.764	0.386146	0.852781	NR	0.22507	0.13-0.32	9e-06
rs6428792	TestASV_22 (Sutterella) prevalence	rs2645290	chr1:119471908	A=0.236, G=0.764	0.386146	0.852781	NR	0.236044	0.13-0.34	5e-06
rs6428792	A body shape index	rs1325941	chr1:119483816	A=0.429, G=0.571	0.338838	0.660448	NR	0.0232261	0.018-0.029	5e-16
rs6428792	Waist-to-hip ratio adjusted for BMI	rs1325941	chr1:119483816	A=0.429, G=0.571	0.338838	0.660448	NR	0.0179188	0.012-0.023	3e-10
rs6428792	Waist-hip index	rs1325941	chr1:119483816	A=0.429, G=0.571	0.338838	0.660448	NR	0.0183204	0.013-0.024	1e-11
rs6428792	Waist circumference adjusted for body mass index	rs1325941	chr1:119483816	A=0.429, G=0.571	0.338838	0.660448	NR	0.0232383	0.018-0.029	4e-16
rs6428792	Waist-to-hip ratio adjusted for BMI	rs1361907	chr1:119484675	C=0.599, T=0.401	0.314489	0.60126	NR	NA	NA	3e-10
rs6428792	Waist circumference adjusted for body mass index	rs61806232	chr1:119498104	A=0.94, G=0.06	0.110413	1	NR	0.0324832	0.021-0.043	7e-09
rs6428792	Breast size	rs2645288	chr1:119500483	C=0.758, G=0.242	0.401118	0.856126	NR	0.077	0.105-0.049	1e-07
rs6428792	Waist-to-hip ratio adjusted for body mass index	rs984222	chr1:119503843	C=0.401, G=0.599	0.523453	0.775709	0.619369	0.0248754	0.014-0.035	4e-06
rs6428792	Waist-hip ratio	rs984222	chr1:119503843	C=0.401, G=0.599	0.523453	0.775709	0.64	0.03	NA	9e-25
rs6428792	Waist-hip ratio	rs984222	chr1:119503843	C=0.401, G=0.599	0.523453	0.775709	NR	0.0383712	0.024-0.053	2e-07
rs6428792	A body shape index	rs984222	chr1:119503843	C=0.401, G=0.599	0.523453	0.775709	NR	0.0395489	0.034-0.045	8e-42
rs6428792	Waist circumference adjusted for body mass index	rs984222	chr1:119503843	C=0.401, G=0.599	0.523453	0.775709	0.6225	0.0384	0.029-0.048	8e-15
rs6428792	Waist circumference adjusted for BMI (joint analysis main effects and physical activity interaction)	rs984222	chr1:119503843	C=0.401, G=0.599	0.523453	0.775709	0.6225	NA	NA	1e-23
rs6428792	Waist circumference adjusted for BMI (joint analysis main effects and physical activity interaction)	rs984222	chr1:119503843	C=0.401, G=0.599	0.523453	0.775709	0.6225	NA	NA	5e-14
rs6428792	Waist circumference adjusted for body mass index	rs984222	chr1:119503843	C=0.401, G=0.599	0.523453	0.775709	0.6225	0.0392	0.032-0.047	2e-24
rs6428792	Waist circumference adjusted for BMI in active individuals	rs984222	chr1:119503843	C=0.401, G=0.599	0.523453	0.775709	0.6189	0.0395	0.029-0.05	2e-12
rs6428792	Body mass index	rs984222	chr1:119503843	C=0.401, G=0.599	0.523453	0.775709	NR	0.015	NA	6e-09
rs6428792	Body mass index	rs984225	chr1:119504284	A=0.599, G=0.401	0.523453	0.775709	0.5958	0.0122	0.0091-0.0153	1e-13
rs6428792	Excessive hairiness	rs984225	chr1:119504284	A=0.599, G=0.401	0.523453	0.775709	0.38	1.18	1.12-1.25	2e-08
rs6428792	Body mass index	rs9659323	chr1:119504361	A=0.61, G=0.39	0.24372	0.808703	0.553	0.02	0.012-0.028/2	7e-07
rs6428792	Waist circumference adjusted for BMI (joint analysis main effects and smoking interaction)	rs10923712	chr1:119505434	A=0.599, G=0.401	0.523453	0.775709	0.6025	NA	NA	2e-25
rs6428792	Waist circumference adjusted for BMI (joint analysis main effects and smoking interaction)	rs10923712	chr1:119505434	A=0.599, G=0.401	0.523453	0.775709	0.6025	NA	NA	3e-17
rs6428792	Waist circumference adjusted for BMI (joint analysis main effects and smoking interaction)	rs10923712	chr1:119505434	A=0.599, G=0.401	0.523453	0.775709	0.6025	NA	NA	3e-11
rs6428792	Waist circumference adjusted for BMI (adjusted for smoking behaviour)	rs10923712	chr1:119505434	A=0.599, G=0.401	0.523453	0.775709	0.6025	0.0366	0.03-0.043	2e-25
rs6428792	Waist circumference adjusted for BMI (adjusted for smoking behaviour)	rs10923712	chr1:119505434	A=0.599, G=0.401	0.523453	0.775709	0.6025	0.0388	0.03-0.048	9e-18
rs6428792	Waist circumference adjusted for BMI in non-smokers	rs10923712	chr1:119505434	A=0.599, G=0.401	0.523453	0.775709	0.6025	0.0374	0.026-0.049	2e-10
rs6428792	Waist circumference adjusted for BMI in non-smokers	rs10923712	chr1:119505434	A=0.599, G=0.401	0.523453	0.775709	0.6025	0.0389	0.031-0.047	8e-23
rs6428792	Waist circumference adjusted for BMI in non-smokers	rs10923712	chr1:119505434	A=0.599, G=0.401	0.523453	0.775709	0.6025	0.0404	0.03-0.05	1e-15
rs6428792	Waist circumference adjusted for BMI (adjusted for smoking behaviour)	rs10923712	chr1:119505434	A=0.599, G=0.401	0.523453	0.775709	0.6025	0.034	0.024-0.044	2e-11
rs6428792	Waist-hip ratio	rs10923712	chr1:119505434	A=0.599, G=0.401	0.523453	0.775709	NR	0.0385175	0.024-0.053	1e-07
rs6428792	Waist circumference adjusted for body mass index	rs10923712	chr1:119505434	A=0.599, G=0.401	0.523453	0.775709	0.6261	0.0352	0.026-0.045	1e-12
rs6428792	Waist circumference adjusted for body mass index	rs10923712	chr1:119505434	A=0.599, G=0.401	0.523453	0.775709	0.6261	0.0354	0.029-0.042	1e-24
rs6428792	Waist circumference adjusted for body mass index	rs10923712	chr1:119505434	A=0.599, G=0.401	0.523453	0.775709	0.6261	0.0354	0.027-0.044	2e-15
rs6428792	Waist circumference adjusted for BMI (joint analysis main effects and physical activity interaction)	rs10923712	chr1:119505434	A=0.599, G=0.401	0.523453	0.775709	0.6229	NA	NA	8e-13
rs6428792	Waist circumference adjusted for body mass index	rs10923712	chr1:119505434	A=0.599, G=0.401	0.523453	0.775709	0.6229	0.0406	0.029-0.052	1e-12
rs6428792	Waist circumference adjusted for BMI in active individuals	rs10923712	chr1:119505434	A=0.599, G=0.401	0.523453	0.775709	0.6277	0.0445	0.032-0.057	3e-12
rs6428792	Waist circumference adjusted for BMI in active individuals	rs10923712	chr1:119505434	A=0.599, G=0.401	0.523453	0.775709	0.6229	0.0414	0.033-0.05	4e-21
rs6428792	Hip circumference adjusted for BMI	rs77667857	chr1:119506864	C=0.06, T=0.94	0.110413	1	NR	0.0318758	0.021-0.043	9e-09
rs6428792	Mammographic density (non-dense area)	rs1779445	chr1:119508412	C=0.775, T=0.225	0.356876	0.845599	NR	0.052	0.036-0.068	6e-12
rs6428792	Percent mammographic density	rs1779445	chr1:119508412	C=0.775, T=0.225	0.356876	0.845599	NR	0.046	0.028-0.064	3e-07
rs6428792	A body shape index	rs1779445	chr1:119508412	C=0.775, T=0.225	0.356876	0.845599	NR	0.0385873	0.032-0.046	1e-26
rs6428792	Waist-to-hip ratio adjusted for BMI	rs1779445	chr1:119508412	C=0.775, T=0.225	0.356876	0.845599	NR	0.041313	0.034-0.048	4e-31
rs6428792	Waist-hip index	rs1779445	chr1:119508412	C=0.775, T=0.225	0.356876	0.845599	NR	0.0418586	0.035-0.049	7e-32
rs6428792	Waist circumference adjusted for body mass index	rs10802069	chr1:119517357	C=0.599, T=0.401	0.523453	0.775709	NR	0.0319191	0.026-0.038	6e-24
rs6428792	Waist circumference adjusted for body mass index	rs10802069	chr1:119517357	C=0.599, T=0.401	0.523453	0.775709	NR	NA	NA	7e-76
rs6428792	A body shape index	rs10802069	chr1:119517357	C=0.599, T=0.401	0.523453	0.775709	NR	0.0275074	0.021-0.034	5e-18
rs6428792	Waist circumference adjusted for body mass index	rs10802069	chr1:119517357	C=0.599, T=0.401	0.523453	0.775709	NR	0.04044	0.035-0.046	6e-44
rs6428792	Heel bone mineral density	rs11584380	chr1:119517420	C=0.61, T=0.39	0.24372	0.808703	0.559095	0.0232436	0.02-0.027	3e-36
rs6428792	Heel bone mineral density	rs11584380	chr1:119517420	C=0.61, T=0.39	0.24372	0.808703	NR	NA	NA	4e-37
rs6428792	Waist circumference adjusted for body mass index	rs11584380	chr1:119517420	C=0.61, T=0.39	0.24372	0.808703	NR	0.0228229	0.017-0.028	1e-15
rs6428792	Heel bone mineral density	rs6680737	chr1:119521631	A=0.39, G=0.61	0.24372	0.808703	0.559052	0.0316782	0.022-0.042	4e-10
rs6428792	Heel bone mineral density	rs6680737	chr1:119521631	A=0.39, G=0.61	0.24372	0.808703	0.559674	0.0251445	0.019-0.032	2e-14
rs6428792	Heel bone mineral density	rs6680737	chr1:119521631	A=0.39, G=0.61	0.24372	0.808703	0.560218	0.0197307	0.011-0.029	2e-06
rs6428792	Heel bone mineral density	rs6680737	chr1:119521631	A=0.39, G=0.61	0.24372	0.808703	NR	0.0258173	0.022-0.03	2e-36
rs6428792	Tonsillectomy	rs113197996	chr1:119522426	A=0.39, G=0.61	0.24372	0.808703	NR	0.0428	0.026-0.059	3e-07
rs6428792	Waist circumference adjusted for body mass index	rs12088206	chr1:119523570	C=0.61, T=0.39	0.24372	0.808703	NR	0.0235407	0.017-0.03	3e-14
rs6428792	A body shape index	rs12088206	chr1:119523570	C=0.61, T=0.39	0.24372	0.808703	NR	0.0230409	0.017-0.029	8e-16
rs6428792	Waist-to-hip ratio adjusted for BMI (joint analysis main effects and smoking interaction)	rs1106529	chr1:119531497	A=0.714, G=0.286	0.458715	0.817391	0.7439	NA	NA	4e-09
rs6428792	Waist-to-hip ratio adjusted for BMI (adjusted for smoking behaviour)	rs1106529	chr1:119531497	A=0.714, G=0.286	0.458715	0.817391	0.7439	0.0323	0.021-0.044	5e-08
rs6428792	Waist-to-hip ratio adjusted for BMI (adjusted for smoking behaviour)	rs1106529	chr1:119531497	A=0.714, G=0.286	0.458715	0.817391	0.7439	0.0334	0.026-0.041	3e-17
rs6428792	Waist-to-hip ratio adjusted for BMI (adjusted for smoking behaviour)	rs1106529	chr1:119531497	A=0.714, G=0.286	0.458715	0.817391	0.7439	0.0346	0.024-0.045	2e-11
rs6428792	Waist-to-hip ratio adjusted for BMI in non-smokers	rs1106529	chr1:119531497	A=0.714, G=0.286	0.458715	0.817391	0.7439	0.0174	0.011-0.024	2e-07
rs6428792	Waist-hip ratio	rs1106529	chr1:119531497	A=0.714, G=0.286	0.458715	0.817391	NR	0.0422787	0.026-0.059	3e-07
rs6428792	Waist-to-hip ratio adjusted for BMI	rs1106529	chr1:119531497	A=0.714, G=0.286	0.458715	0.817391	NR	0.038313	0.031-0.045	7e-27
rs6428792	Waist-hip index	rs1106529	chr1:119531497	A=0.714, G=0.286	0.458715	0.817391	NR	0.0390786	0.032-0.046	7e-28
rs6428792	Waist circumference adjusted for body mass index	rs1106529	chr1:119531497	A=0.714, G=0.286	0.458715	0.817391	NR	0.0285478	0.022-0.035	5e-16
rs6428792	Waist-to-hip ratio adjusted for body mass index	rs1106529	chr1:119531497	A=0.714, G=0.286	0.458715	0.817391	0.7499	0.0365	0.026-0.047	3e-12
rs6428792	Waist-to-hip ratio adjusted for body mass index	rs1106529	chr1:119531497	A=0.714, G=0.286	0.458715	0.817391	0.7579	0.0343	0.023-0.046	5e-09
rs6428792	Waist-to-hip ratio adjusted for body mass index	rs1106529	chr1:119531497	A=0.714, G=0.286	0.458715	0.817391	0.7541	0.035	0.027-0.043	2e-18
rs6428792	Waist-to-hip ratio adjusted for body mass index	rs1106529	chr1:119531497	A=0.714, G=0.286	0.458715	0.817391	0.7515	0.033	0.022-0.044	6e-09
rs6428792	Waist-to-hip ratio adjusted for body mass index	rs1106529	chr1:119531497	A=0.714, G=0.286	0.458715	0.817391	0.7511	0.0377	0.028-0.048	3e-13
rs6428792	Waist-to-hip ratio adjusted for body mass index	rs1106529	chr1:119531497	A=0.714, G=0.286	0.458715	0.817391	0.7525	0.0349	0.027-0.043	2e-19
rs6428792	A body shape index	rs1106529	chr1:119531497	A=0.714, G=0.286	0.458715	0.817391	NR	0.0281458	0.021-0.035	2e-15
rs6428792	Waist-to-hip ratio adjusted for BMI	rs12035818	chr1:119531764	A=0.192, T=0.808	0.11802	0.922388	NR	0.0224063	0.015-0.03	3e-09
rs6428792	Waist-hip index	rs12035818	chr1:119531764	A=0.192, T=0.808	0.11802	0.922388	NR	0.0230258	0.016-0.03	1e-09
rs6428792	Whole brain restricted isotropic diffusion (multivariate analysis)	rs10923715	chr1:119535334	A=0.407, T=0.593	0.178998	0.669625	NR	NA	NA	6e-23
rs6428792	A body shape index	rs10923715	chr1:119535334	A=0.407, T=0.593	0.178998	0.669625	NR	0.021396	0.015-0.027	6e-12
rs6428792	A body shape index	rs2361265	chr1:119537686	A=0.198, G=0.802	0.122795	0.924544	NR	0.0274638	0.02-0.035	7e-13
rs6428792	Waist circumference adjusted for body mass index	rs2361265	chr1:119537686	A=0.198, G=0.802	0.122795	0.924544	NR	0.0298931	0.022-0.037	5e-15
rs6428792	Adult body size	rs1409158	chr1:119538890	C=0.253, T=0.747	0.431759	0.862382	0.237368	0.00923072	0.0061-0.0124	1e-08
rs6428792	Waist circumference adjusted for body mass index	rs1409158	chr1:119538890	C=0.253, T=0.747	0.431759	0.862382	NR	0.0364064	0.03-0.043	1e-27
rs6428792	Hip index	rs7553422	chr1:119540719	C=0.566, T=0.434	0.644161	0.920881	NR	0.0234147	0.017-0.03	7e-13
rs6428792	Diastolic blood pressure	rs1886914	chr1:119541452	C=0.434, G=0.566	0.644161	0.920881	0.4094	0.1113	0.081-0.141	4e-13
rs6428792	Waist-to-hip ratio adjusted for BMI	rs1886916	chr1:119541773	C=0.797, T=0.203	0.127638	0.926583	NR	0.029	0.021-0.037	4e-12
rs6428792	Waist-to-hip ratio adjusted for BMI	rs10923720	chr1:119541879	C=0.352, T=0.648	0.26462	0.915112	NR	0.0312058	0.025-0.037	2e-22
rs6428792	Waist-hip index	rs10923720	chr1:119541879	C=0.352, T=0.648	0.26462	0.915112	NR	0.0317252	0.025-0.038	4e-23
rs6428792	Hip index	rs7525637	chr1:119543471	A=0.698, G=0.302	0.508818	0.827352	NR	0.0265477	0.02-0.034	1e-13
rs6428792	Whole brain restricted directional diffusion (multivariate analysis)	rs10923723	chr1:119544002	A=0.352, G=0.648	0.26462	0.915112	NR	NA	NA	1e-20
rs6428792	Waist-to-hip ratio adjusted for BMI (joint analysis for main effect and physical activity interaction)	rs10923724	chr1:119546842	C=0.451, T=0.549	0.635395	0.945672	0.5802	NA	NA	5e-19
rs6428792	Waist-to-hip ratio adjusted for BMI (joint analysis for main effect and physical activity interaction)	rs10923724	chr1:119546842	C=0.451, T=0.549	0.635395	0.945672	0.5802	NA	NA	4e-08
rs6428792	Waist-to-hip ratio adjusted for BMI (joint analysis for main effect and physical activity interaction)	rs10923724	chr1:119546842	C=0.451, T=0.549	0.635395	0.945672	0.5802	NA	NA	5e-19
rs6428792	Waist-to-hip ratio adjusted for BMI (joint analysis for main effect and physical activity interaction)	rs10923724	chr1:119546842	C=0.451, T=0.549	0.635395	0.945672	0.5802	NA	NA	2e-12
rs6428792	Body mass index	rs10923724	chr1:119546842	C=0.451, T=0.549	0.635395	0.945672	NR	NA	NA	1e-11
rs6428792	Waist-to-hip ratio adjusted for BMI	rs10923724	chr1:119546842	C=0.451, T=0.549	0.635395	0.945672	0.56	0.035	0.031-0.039	1e-87
rs6428792	Waist-hip ratio	rs10923724	chr1:119546842	C=0.451, T=0.549	0.635395	0.945672	0.56	NA	NA	5e-08
rs6428792	Body mass index	rs10923724	chr1:119546842	C=0.451, T=0.549	0.635395	0.945672	0.5562	0.0126	0.0095-0.0157	1e-14
rs6428792	Waist-hip ratio	rs10923724	chr1:119546842	C=0.451, T=0.549	0.635395	0.945672	0.5565	0.024	0.021-0.027	2e-45
rs6428792	Waist-to-hip ratio adjusted for BMI	rs10923724	chr1:119546842	C=0.451, T=0.549	0.635395	0.945672	0.5569	0.0347	0.031-0.038	1e-89
rs6428792	Body mass index	rs10923724	chr1:119546842	C=0.451, T=0.549	0.635395	0.945672	NR	NA	NA	7e-11
rs6428792	Waist circumference adjusted for body mass index	rs10923724	chr1:119546842	C=0.451, T=0.549	0.635395	0.945672	0.5653	0.0342	0.024-0.045	2e-10
rs6428792	Waist circumference adjusted for body mass index	rs10923724	chr1:119546842	C=0.451, T=0.549	0.635395	0.945672	0.5653	0.0366	0.03-0.044	9e-25
rs6428792	Waist-to-hip ratio adjusted for body mass index	rs10923724	chr1:119546842	C=0.451, T=0.549	0.635395	0.945672	0.5802	0.0345	0.023-0.046	7e-09
rs6428792	Waist-to-hip ratio adjusted for body mass index	rs10923724	chr1:119546842	C=0.451, T=0.549	0.635395	0.945672	0.5802	0.0369	0.029-0.045	4e-20
rs6428792	Waist-to-hip ratio adjusted for body mass index	rs10923724	chr1:119546842	C=0.451, T=0.549	0.635395	0.945672	0.5802	0.0361	0.029-0.043	6e-22
rs6428792	Waist-to-hip ratio adjusted for body mass index	rs10923724	chr1:119546842	C=0.451, T=0.549	0.635395	0.945672	0.5802	0.0383	0.029-0.048	5e-15
rs6428792	Body mass index	rs10923724	chr1:119546842	C=0.451, T=0.549	0.635395	0.945672	0.57	0.013	0.0091-0.0169	2e-08
rs6428792	Waist circumference adjusted for BMI (joint analysis main effects and physical activity interaction)	rs10923724	chr1:119546842	C=0.451, T=0.549	0.635395	0.945672	0.5653	NA	NA	7e-24
rs6428792	Waist circumference adjusted for BMI (joint analysis main effects and physical activity interaction)	rs10923724	chr1:119546842	C=0.451, T=0.549	0.635395	0.945672	0.5653	NA	NA	1e-10
rs6428792	Waist circumference adjusted for BMI (joint analysis main effects and physical activity interaction)	rs10923724	chr1:119546842	C=0.451, T=0.549	0.635395	0.945672	0.5653	NA	NA	2e-13
rs6428792	Waist circumference adjusted for body mass index	rs10923724	chr1:119546842	C=0.451, T=0.549	0.635395	0.945672	0.5653	0.0394	0.029-0.05	6e-14
rs6428792	Waist circumference adjusted for BMI in active individuals	rs10923724	chr1:119546842	C=0.451, T=0.549	0.635395	0.945672	0.5755	0.0389	0.027-0.051	2e-10
rs6428792	Waist circumference adjusted for BMI in active individuals	rs10923724	chr1:119546842	C=0.451, T=0.549	0.635395	0.945672	0.5619	0.0416	0.03-0.053	4e-12
rs6428792	Waist circumference adjusted for BMI in active individuals	rs10923724	chr1:119546842	C=0.451, T=0.549	0.635395	0.945672	0.5653	0.0385	0.03-0.047	5e-21
rs6428792	Waist-to-hip ratio adjusted for BMI in active individuals	rs10923724	chr1:119546842	C=0.451, T=0.549	0.635395	0.945672	0.5753	0.0402	0.029-0.052	7e-12
rs6428792	Waist-to-hip ratio adjusted for BMI in active individuals	rs10923724	chr1:119546842	C=0.451, T=0.549	0.635395	0.945672	0.5802	0.0373	0.028-0.046	3e-16
rs6428792	Waist-to-hip ratio adjusted for BMI in active individuals	rs10923724	chr1:119546842	C=0.451, T=0.549	0.635395	0.945672	0.5753	0.0402	0.029-0.052	7e-12
rs6428792	Waist-to-hip ratio adjusted for BMI in active individuals	rs10923724	chr1:119546842	C=0.451, T=0.549	0.635395	0.945672	0.5802	0.0373	0.028-0.046	3e-16
rs6428792	Waist-to-hip ratio adjusted for BMI in active individuals	rs10923724	chr1:119546842	C=0.451, T=0.549	0.635395	0.945672	0.586	0.0322	0.019-0.045	2e-06
rs6428792	Waist-to-hip ratio adjusted for BMI in active individuals	rs10923724	chr1:119546842	C=0.451, T=0.549	0.635395	0.945672	0.5753	0.0402	0.029-0.052	7e-12
rs6428792	Waist-hip ratio	rs2765539	chr1:119549418	C=0.302, T=0.698	0.508818	0.827352	0.7183	0.0258	0.022-0.03	5e-42
rs6428792	Waist-hip ratio	rs2765539	chr1:119549418	C=0.302, T=0.698	0.508818	0.827352	0.7345	0.0314	0.022-0.041	3e-10
rs6428792	Waist-hip ratio	rs2765539	chr1:119549418	C=0.302, T=0.698	0.508818	0.827352	0.7345	0.0271	0.02-0.035	1e-12
rs6428792	Waist-to-hip ratio adjusted for BMI	rs6428789	chr1:119550480	A=0.451, C=0.549	0.635395	0.945672	NR	NA	NA	3e-68
rs6428792	Waist-to-hip ratio adjusted for BMI	rs6428789	chr1:119550480	A=0.451, C=0.549	0.635395	0.945672	NR	0.0367226	0.031-0.043	3e-31
rs6428792	Waist-hip index	rs6428789	chr1:119550480	A=0.451, C=0.549	0.635395	0.945672	NR	0.0376398	0.031-0.044	1e-32
rs6428792	Waist-to-hip ratio adjusted for BMI	rs6428789	chr1:119550480	A=0.451, C=0.549	0.635395	0.945672	NR	0.0347927	0.029-0.04	2e-34
rs6428792	Waist-hip ratio	rs6428789	chr1:119550480	A=0.451, C=0.549	0.635395	0.945672	NR	NA	NA	4e-74
rs6428792	Waist-hip index	rs6428789	chr1:119550480	A=0.451, C=0.549	0.635395	0.945672	NR	0.0356579	0.03-0.041	5e-36
rs6428792	Waist-to-hip ratio adjusted for BMI	rs2645303	chr1:119555146	G=0.571, T=0.429	0.378207	0.930348	NR	0.0178189	0.012-0.024	2e-08
rs6428792	Waist-hip index	rs2645303	chr1:119555146	G=0.571, T=0.429	0.378207	0.930348	NR	0.0187947	0.013-0.025	2e-09
rs6428792	Waist circumference adjusted for body mass index	rs2645303	chr1:119555146	G=0.571, T=0.429	0.378207	0.930348	NR	0.0181775	0.012-0.024	5e-09
rs6428792	A body shape index	rs1325933	chr1:119555759	C=0.269, T=0.731	0.411022	0.806211	NR	0.0271645	0.021-0.034	7e-17
rs6428792	Eye morphology	rs12033305	chr1:119563539	A=0.203, C=0.797	0.148666	1	NA	NA	NA	6e-09
rs6428792	Waist-to-hip ratio adjusted for BMI	rs188264330	chr1:119567788	C=0.33, T=0.67	0.286529	1	NR	0.0277387	0.021-0.035	1e-15
rs6428792	Waist-hip index	rs188264330	chr1:119567788	C=0.33, T=0.67	0.286529	1	NR	0.0280816	0.021-0.035	5e-16
rs6428792	Waist circumference adjusted for body mass index	rs188264330	chr1:119567788	C=0.33, T=0.67	0.286529	1	NR	0.0228906	0.016-0.03	2e-11
rs6428792	A body shape index	rs188264330	chr1:119567788	C=0.33, T=0.67	0.286529	1	NR	0.0282082	0.022-0.034	3e-19
rs6428792	Waist-to-hip ratio adjusted for BMI	rs188264330	chr1:119567788	C=0.33, T=0.67	0.286529	1	NR	0.0285602	0.022-0.035	4e-20
rs6428792	Waist-hip index	rs188264330	chr1:119567788	C=0.33, T=0.67	0.286529	1	NR	0.0295597	0.023-0.036	2e-21
rs6428792	Waist circumference adjusted for body mass index	rs188264330	chr1:119567788	C=0.33, T=0.67	0.286529	1	NR	0.0311496	0.025-0.037	3e-23
rs6428792	A body shape index	rs2645291	chr1:119572541	C=0.571, T=0.429	0.378207	0.930348	NR	0.025213	0.02-0.031	1e-18
rs6428792	Waist-to-hip ratio adjusted for BMI	rs2645291	chr1:119572541	C=0.571, T=0.429	0.378207	0.930348	NR	0.0208874	0.015-0.026	2e-13
rs6428792	Waist-hip index	rs2645291	chr1:119572541	C=0.571, T=0.429	0.378207	0.930348	NR	0.0210235	0.015-0.027	1e-13
rs6428792	Waist circumference adjusted for body mass index	rs76375795	chr1:119572597	C=0.06, T=0.94	0.110413	1	NR	NA	NA	7e-12
rs6428792	Waist-to-hip ratio adjusted for BMI (joint analysis main effects and smoking interaction)	rs2645294	chr1:119574587	C=0.445, T=0.555	0.650411	0.94621	0.5659	NA	NA	1e-09
rs6428792	Waist-to-hip ratio adjusted for BMI (joint analysis main effects and smoking interaction)	rs2645294	chr1:119574587	C=0.445, T=0.555	0.650411	0.94621	0.5659	NA	NA	4e-06
rs6428792	Waist-to-hip ratio adjusted for BMI (joint analysis for main effect and physical activity interaction)	rs2645294	chr1:119574587	C=0.445, T=0.555	0.650411	0.94621	0.5766	NA	NA	3e-13
rs6428792	Waist-to-hip ratio adjusted for BMI	rs2645294	chr1:119574587	C=0.445, T=0.555	0.650411	0.94621	0.577416	0.0344508	NA	2e-25
rs6428792	Waist-to-hip ratio adjusted for BMI (adjusted for smoking behaviour)	rs2645294	chr1:119574587	C=0.445, T=0.555	0.650411	0.94621	0.5659	0.0323	0.022-0.042	7e-10
rs6428792	Waist-to-hip ratio adjusted for BMI (adjusted for smoking behaviour)	rs2645294	chr1:119574587	C=0.445, T=0.555	0.650411	0.94621	0.5659	0.0331	0.026-0.04	1e-21
rs6428792	Waist-to-hip ratio adjusted for BMI (adjusted for smoking behaviour)	rs2645294	chr1:119574587	C=0.445, T=0.555	0.650411	0.94621	0.5659	0.0341	0.025-0.043	6e-14
rs6428792	Waist-to-hip ratio adjusted for BMI x sex x age interaction (4df test)	rs2645294	chr1:119574587	C=0.445, T=0.555	0.650411	0.94621	0.577416	NA	NA	1e-23
rs6428792	Waist-to-hip ratio adjusted for BMI in non-smokers	rs2645294	chr1:119574587	C=0.445, T=0.555	0.650411	0.94621	0.5659	0.0159	0.01-0.021	1e-08
rs6428792	Waist-to-hip ratio adjusted for BMI in non-smokers	rs2645294	chr1:119574587	C=0.445, T=0.555	0.650411	0.94621	0.5659	0.022	0.012-0.032	6e-06
rs6428792	Waist-to-hip ratio adjusted for BMI	rs2645294	chr1:119574587	C=0.445, T=0.555	0.650411	0.94621	0.5569	0.0341	0.031-0.037	1e-86
rs6428792	Waist-hip ratio	rs2645294	chr1:119574587	C=0.445, T=0.555	0.650411	0.94621	0.5563	0.0237	0.02-0.027	1e-44
rs6428792	Waist-to-hip ratio adjusted for body mass index	rs2645294	chr1:119574587	C=0.445, T=0.555	0.650411	0.94621	0.5752	0.035	0.026-0.044	2e-14
rs6428792	Waist-to-hip ratio adjusted for body mass index	rs2645294	chr1:119574587	C=0.445, T=0.555	0.650411	0.94621	0.5834	0.0266	0.017-0.037	1e-07
rs6428792	Waist-to-hip ratio adjusted for body mass index	rs2645294	chr1:119574587	C=0.445, T=0.555	0.650411	0.94621	0.5797	0.0312	0.024-0.038	2e-19
rs6428792	Waist-to-hip ratio adjusted for body mass index	rs2645294	chr1:119574587	C=0.445, T=0.555	0.650411	0.94621	0.579	0.0264	0.017-0.036	7e-08
rs6428792	Waist-to-hip ratio adjusted for body mass index	rs2645294	chr1:119574587	C=0.445, T=0.555	0.650411	0.94621	0.5749	0.0346	0.026-0.043	7e-15
rs6428792	Waist-to-hip ratio adjusted for body mass index	rs2645294	chr1:119574587	C=0.445, T=0.555	0.650411	0.94621	0.5774	0.0309	0.024-0.037	2e-20
rs6428792	Waist-hip ratio	rs2645294	chr1:119574587	C=0.445, T=0.555	0.650411	0.94621	NR	0.0342409	0.019-0.049	8e-06
rs6428792	Waist-to-hip ratio adjusted for body mass index	rs2645294	chr1:119574587	C=0.445, T=0.555	0.650411	0.94621	0.5766	0.0389	0.029-0.049	2e-14
rs6428792	Waist-to-hip ratio adjusted for BMI in inactive individuals	rs2645294	chr1:119574587	C=0.445, T=0.555	0.650411	0.94621	0.5737	0.0382	0.022-0.054	2e-06
rs6428792	Waist circumference adjusted for body mass index	rs2247883	chr1:119577837	A=0.571, T=0.429	0.378207	0.930348	NR	0.0241377	0.019-0.03	3e-17
rs6428792	Male-pattern baldness	rs3790553	chr1:119579276	A=0.813, G=0.187	0.133843	1	0.163307	0.0403633	0.031-0.049	4e-19
rs6428792	Facial morphology (lower lip thickness 2)	rs3790553	chr1:119579276	A=0.813, G=0.187	0.133843	1	NR	NA	NA	4e-07
rs6428792	Facial morphology (lip thickness ratio 1)	rs3790553	chr1:119579276	A=0.813, G=0.187	0.133843	1	NR	NA	NA	2e-09
rs6428792	Facial morphology (lip thickness ratio 2)	rs3790553	chr1:119579276	A=0.813, G=0.187	0.133843	1	NR	NA	NA	8e-10
rs6428792	Brain morphology (min-P)	rs2645302	chr1:119590398	A=0.775, C=0.225	0.127489	0.867492	NA	NA	NA	4e-08
rs6428792	Cortical surface area (min-P)	rs2645302	chr1:119590398	A=0.775, C=0.225	0.127489	0.867492	NA	NA	NA	1e-08
rs6428792	Waist circumference adjusted for body mass index	rs2645302	chr1:119590398	A=0.775, C=0.225	0.127489	0.867492	NR	NA	NA	4e-08
rs6428792	Height	rs12132168	chr1:119602604	C=0.06, T=0.94	0.110413	1	NR	NA	NA	2e-12
rs6428792	Waist-to-hip ratio adjusted for BMI	rs2361274	chr1:119605227	C=0.698, T=0.302	0.318619	0.654704	NR	0.0222364	0.016-0.028	8e-13
rs6428792	Waist circumference adjusted for body mass index	rs2361274	chr1:119605227	C=0.698, T=0.302	0.318619	0.654704	NR	NA	NA	1e-15
rs6428792	Waist-hip index	rs2361274	chr1:119605227	C=0.698, T=0.302	0.318619	0.654704	NR	0.0226842	0.017-0.029	3e-13
rs6428792	Waist-to-hip ratio adjusted for BMI	rs115575488	chr1:119608826	C=0.159, T=0.841	0.110429	1	NR	0.0311614	0.023-0.04	4e-13
rs6428792	Waist-hip index	rs115575488	chr1:119608826	C=0.159, T=0.841	0.110429	1	NR	0.0312033	0.023-0.04	3e-13
rs6428792	A body shape index	rs115575488	chr1:119608826	C=0.159, T=0.841	0.110429	1	NR	0.0238419	0.016-0.031	1e-09
rs6428792	Lobe attachment (rater-scored or self-reported)	rs115575488	chr1:119608826	C=0.159, T=0.841	0.110429	1	NR	NA	NA	3e-09
rs6428792	Waist-to-hip ratio adjusted for BMI	rs115575488	chr1:119608826	C=0.159, T=0.841	0.110429	1	NR	0.0276041	0.02-0.035	8e-13
rs6428792	Waist-hip index	rs115575488	chr1:119608826	C=0.159, T=0.841	0.110429	1	NR	0.0286192	0.021-0.036	1e-13
rs6428792	Waist circumference adjusted for body mass index	rs115575488	chr1:119608826	C=0.159, T=0.841	0.110429	1	NR	0.0254658	0.018-0.033	6e-11
rs6428792	Waist-to-hip ratio adjusted for BMI	rs6693390	chr1:119608915	C=0.775, T=0.225	0.390201	0.884199	NR	0.0364108	0.029-0.044	3e-22
rs6428792	Waist-hip index	rs6693390	chr1:119608915	C=0.775, T=0.225	0.390201	0.884199	NR	0.0369354	0.03-0.044	7e-23
rs6428792	Waist circumference adjusted for body mass index	rs6693390	chr1:119608915	C=0.775, T=0.225	0.390201	0.884199	NR	0.0232754	0.016-0.031	3e-10
rs6428792	A body shape index	rs6693390	chr1:119608915	C=0.775, T=0.225	0.390201	0.884199	NR	0.0214292	0.014-0.029	8e-09
rs6428792	Waist-to-hip ratio adjusted for BMI	rs10047100	chr1:119620357	C=0.236, T=0.764	0.530978	1	0.754	0.0425	0.024-0.061	6e-06
rs6428792	Cortical thickness	rs2885226	chr1:119624163	C=0.352, T=0.648	0.26462	0.915112	0.3909	NA	NA	8e-09
rs6428792	Waist-to-hip ratio adjusted for BMI (joint analysis for main effect and physical activity interaction)	rs17023223	chr1:119631174	C=0.341, T=0.659	0.301014	1	0.3839	NA	NA	4e-08
rs6428792	Waist-to-hip ratio adjusted for BMI in active individuals	rs17023223	chr1:119631174	C=0.341, T=0.659	0.301014	1	0.388	0.0348	0.022-0.048	2e-07
rs6428792	Body mass index	rs17023223	chr1:119631174	C=0.341, T=0.659	0.301014	1	NR	0.011	NA	7e-06
rs6428792	Waist-to-hip ratio adjusted for BMI	rs72707308	chr1:119632384	C=0.934, T=0.066	0.121159	1	NR	NA	NA	8e-11
rs6428792	Brain morphology (MOSTest)	rs12064109	chr1:119642296	C=0.214, T=0.786	0.158893	1	NA	NA	NA	8e-09
rs6428792	Vertex-wise cortical thickness	rs12064109	chr1:119642296	C=0.214, T=0.786	0.158893	1	0.25	6.09	NA	1e-09
rs6428792	Brain shape (segment 22)	rs61808932	chr1:119643820	C=0.214, T=0.786	0.158893	1	NR	NA	NA	2e-25
rs6428792	Waist-to-hip ratio adjusted for BMI	rs10923750	chr1:119650795	G=0.269, T=0.731	0.214645	1	NR	NA	NA	3e-09
rs6428792	Waist circumference adjusted for body mass index	rs6428792	chr1:119656867	A=0.632, G=0.368	1	1	NR	0.0238287	0.018-0.03	5e-14
rs6428792	A body shape index	rs6428792	chr1:119656867	A=0.632, G=0.368	1	1	NR	0.0360148	0.03-0.042	6e-35
rs6428792	A body shape index	rs6428792	chr1:119656867	A=0.632, G=0.368	1	1	NR	0.0194867	0.013-0.026	9e-10
rs6428792	Waist circumference adjusted for body mass index	rs6428792	chr1:119656867	A=0.632, G=0.368	1	1	NR	0.0368093	0.031-0.043	1e-36
rs6428792	Male-pattern baldness	rs6677940	chr1:119659849	A=0.28, G=0.72	0.668224	1	0.289864	0.0332375	0.025-0.041	5e-17
rs6428792	Waist-to-hip ratio adjusted for BMI	rs6677940	chr1:119659849	A=0.28, G=0.72	0.668224	1	NR	0.0307151	0.025-0.037	4e-23
rs6428792	Waist-hip index	rs6677940	chr1:119659849	A=0.28, G=0.72	0.668224	1	NR	0.0313213	0.025-0.037	5e-24
rs6428792	Waist-to-hip ratio adjusted for BMI	rs77074398	chr1:119679784	C=0.885, T=0.115	0.223881	1	NR	0.0316018	0.022-0.041	2e-11
rs6428792	Waist-hip index	rs77074398	chr1:119679784	C=0.885, T=0.115	0.223881	1	NR	0.0331226	0.024-0.042	2e-12
rs6428792	A body shape index	rs77074398	chr1:119679784	C=0.885, T=0.115	0.223881	1	NR	0.0292996	0.021-0.038	6e-12
rs6428792	Waist-to-hip ratio adjusted for BMI	rs77074398	chr1:119679784	C=0.885, T=0.115	0.223881	1	NR	0.0330334	0.025-0.041	4e-15
rs6428792	Waist-hip index	rs77074398	chr1:119679784	C=0.885, T=0.115	0.223881	1	NR	0.0341927	0.026-0.042	4e-16
rs6428792	Waist circumference adjusted for body mass index	rs77074398	chr1:119679784	C=0.885, T=0.115	0.223881	1	NR	0.0328854	0.025-0.041	9e-15
rs6428792	Cortical surface area	rs3936018	chr1:119682370	C=0.22, T=0.78	0.164115	1	0.2474	NA	NA	1e-17
rs6428792	Sib-shared facial trait 920; Facial segment 56; 3D morphology of the middle forehead	rs3936018	chr1:119682370	C=0.22, T=0.78	0.164115	1	NR	0.0464506	0.037-0.056	1e-20
rs6428792	Vertex-wise cortical surface area	rs3936018	chr1:119682370	C=0.22, T=0.78	0.164115	1	0.25	9.33	NA	1e-20
rs6428792	Facial morphology (segment 14)	rs3936018	chr1:119682370	C=0.22, T=0.78	0.164115	1	0.230761	NA	NA	8e-58
rs6428792	Cortical surface area (MOSTest)	rs55696509	chr1:119686656	A=0.78, G=0.22	0.164115	1	NA	NA	NA	2e-12
rs6428792	Waist circumference adjusted for body mass index	rs12138184	chr1:119694430	A=0.775, T=0.225	0.169411	1	NR	0.021537	0.015-0.029	2e-09
rs6428792	Waist-to-hip ratio adjusted for BMI	rs113843053	chr1:119695126	A=0.088, G=0.912	0.165438	1	NR	0.0395757	0.027-0.052	2e-09
rs6428792	Waist-hip index	rs113843053	chr1:119695126	A=0.088, G=0.912	0.165438	1	NR	0.0389905	0.026-0.052	3e-09
rs6428792	A body shape index	rs113843053	chr1:119695126	A=0.088, G=0.912	0.165438	1	NR	0.0328668	0.021-0.045	4e-08
rs6428792	Waist circumference adjusted for body mass index	rs113843053	chr1:119695126	A=0.088, G=0.912	0.165438	1	NR	0.0326013	0.021-0.044	5e-08
rs6428792	A body shape index	rs11590888	chr1:119707049	C=0.313, T=0.687	0.543632	0.83341	NR	0.0284488	0.022-0.034	2e-20
rs6428792	Waist circumference adjusted for body mass index	rs11590888	chr1:119707049	C=0.313, T=0.687	0.543632	0.83341	NR	0.028933	0.023-0.035	3e-21
rs6428792	interferon-related traits	rs146483911	chr1:119722642	A=0.132, C=0.868	0.16777	0.802174	0.085	NA	NA	3e-06
rs6428792	Waist-to-hip ratio adjusted for BMI	rs10923769	chr1:119734551	C=0.852, G=0.148	0.298989	1	NR	0.0234019	0.016-0.031	5e-09
rs6428792	Waist-hip index	rs10923769	chr1:119734551	C=0.852, G=0.148	0.298989	1	NR	0.0233018	0.015-0.031	6e-09
rs6428792	Waist-to-hip ratio adjusted for BMI	rs61807010	chr1:119743191	A=0.621, G=0.379	0.908806	0.975961	NR	0.0281482	0.022-0.034	2e-18
rs6428792	Waist-hip index	rs61807010	chr1:119743191	A=0.621, G=0.379	0.908806	0.975961	NR	0.0285135	0.022-0.035	8e-19
rs6428792	Waist-to-hip ratio adjusted for BMI	rs61807010	chr1:119743191	A=0.621, G=0.379	0.908806	0.975961	NR	0.0285597	0.023-0.034	5e-23
rs6428792	Waist-hip index	rs61807010	chr1:119743191	A=0.621, G=0.379	0.908806	0.975961	NR	0.029414	0.024-0.035	3e-24
rs6428792	Waist-to-hip ratio adjusted for BMI	rs4556405	chr1:119752759	A=0.346, G=0.654	0.30844	1	NR	NA	NA	1e-27
rs6428792	Waist circumference adjusted for body mass index	rs4556405	chr1:119752759	A=0.346, G=0.654	0.30844	1	NR	NA	NA	2e-29
rs6428792	Hip index	rs1557102	chr1:119759690	G=0.148, T=0.852	0.203082	0.824155	NR	0.024254	0.016-0.033	3e-08
rs6428792	Cortical surface area	rs72691108	chr1:119762175	A=0.22, G=0.78	0.164115	1	0.2384	3.38023	2.47-4.29	3e-13
rs6428792	Vertex-wise sulcal depth	rs72691108	chr1:119762175	A=0.22, G=0.78	0.164115	1	0.25	15.52	NA	2e-54
rs6428792	Facial morphology traits (63 three-dimensional facial segments)	rs72691108	chr1:119762175	A=0.22, G=0.78	0.164115	1	NR	NA	NA	6e-14
rs6428792	A body shape index	rs12119474	chr1:119762593	A=0.236, G=0.764	0.530978	1	NR	0.0313219	0.025-0.038	8e-21
rs6428792	Waist-to-hip ratio adjusted for BMI	rs12119474	chr1:119762593	A=0.236, G=0.764	0.530978	1	NR	0.026001	0.02-0.032	4e-15
rs6428792	Waist-hip index	rs12119474	chr1:119762593	A=0.236, G=0.764	0.530978	1	NR	0.0265712	0.02-0.033	1e-15
rs6428792	Waist circumference adjusted for body mass index	rs12119474	chr1:119762593	A=0.236, G=0.764	0.530978	1	NR	0.03074	0.024-0.037	3e-20
rs6428792	Waist-to-hip ratio adjusted for BMI	rs6701188	chr1:119763540	G=0.236, T=0.764	0.455685	0.92639	NR	0.023657	0.017-0.031	8e-11
rs6428792	Waist-hip index	rs6701188	chr1:119763540	G=0.236, T=0.764	0.455685	0.92639	NR	0.0241406	0.017-0.031	3e-11
rs6428792	Waist circumference adjusted for body mass index	rs6701188	chr1:119763540	G=0.236, T=0.764	0.455685	0.92639	NR	0.0204374	0.013-0.027	1e-08
rs6428792	Waist-to-hip ratio adjusted for BMI	rs17258278	chr1:119765589	A=0.874, G=0.126	0.130421	0.724764	NR	0.0299865	0.021-0.039	3e-11
rs6428792	Waist-hip index	rs17258278	chr1:119765589	A=0.874, G=0.126	0.130421	0.724764	NR	0.0310782	0.022-0.04	6e-12
rs6428792	Waist circumference adjusted for body mass index	rs17258278	chr1:119765589	A=0.874, G=0.126	0.130421	0.724764	NR	0.0299624	0.022-0.038	2e-13
rs6428792	A body shape index	rs4514278	chr1:119765828	A=0.78, C=0.22	0.281189	0.762609	NR	0.024551	0.018-0.031	1e-12
rs6428792	Waist-to-hip ratio adjusted for BMI	rs4514278	chr1:119765828	A=0.78, C=0.22	0.281189	0.762609	NR	0.0204866	0.014-0.027	2e-09
rs6428792	Waist-hip index	rs4514278	chr1:119765828	A=0.78, C=0.22	0.281189	0.762609	NR	0.0204057	0.014-0.027	3e-09
rs6428792	Waist circumference adjusted for body mass index	rs4514278	chr1:119765828	A=0.78, C=0.22	0.281189	0.762609	NR	0.0241556	0.017-0.031	3e-12
rs6428792	Monobrow	rs6676180	chr1:119783223	A=0.39, T=0.61	0.15511	0.412666	NR	0.025	0.018-0.033	4e-11
rs6428792	Waist circumference adjusted for body mass index	rs11579916	chr1:119787542	A=0.165, G=0.835	0.303967	0.947246	NR	NA	NA	1e-13
rs11992444	Triglyceride levels	rs73221948	chr8:25464670	G=0.747, T=0.253	0.353437	1	0.709274	0.0170503	0.013-0.022	6e-14
rs11992444	Visceral adipose tissue volume	rs73221948	chr8:25464670	G=0.747, T=0.253	0.353437	1	NR	0.0502	NA	3e-11
rs11992444	HDL cholesterol levels	rs73221948	chr8:25464670	G=0.747, T=0.253	0.353437	1	0.709278	0.0148625	0.011-0.019	9e-12
rs11992444	Waist circumference adjusted for body mass index	rs73221948	chr8:25464670	G=0.747, T=0.253	0.353437	1	NR	NA	NA	1e-17
rs11992444	HDL cholesterol	rs73221948	chr8:25464670	G=0.747, T=0.253	0.353437	1	NR	0.0161	0.011-0.021	2e-11
rs11992444	Waist-hip ratio	rs11992444	chr8:25464690	G=0.489, T=0.511	1	1	0.5085	0.0185	0.015-0.022	5e-21
rs11992444	Waist-to-hip ratio adjusted for BMI	rs11992444	chr8:25464690	G=0.489, T=0.511	1	1	0.5085	0.0233	0.019-0.027	6e-32
rs11992444	Waist-to-hip ratio adjusted for BMI	rs11992444	chr8:25464690	G=0.489, T=0.511	1	1	0.5085	0.0233	0.019-0.027	6e-32
rs11992444	Waist-hip ratio	rs11992444	chr8:25464690	G=0.489, T=0.511	1	1	0.5085	0.0185	0.015-0.022	5e-21
rs11992444	Waist-hip ratio	rs11992444	chr8:25464690	G=0.489, T=0.511	1	1	0.5085	0.0185	0.015-0.022	5e-21
rs11992444	Triglyceride levels	rs11992444	chr8:25464690	G=0.489, T=0.511	1	1	NR	0.0167	0.012-0.021	1e-10
rs11992444	Hip index	rs11992444	chr8:25464690	G=0.489, T=0.511	1	1	NR	0.0181743	0.012-0.024	1e-08
rs11992444	Waist-to-hip ratio adjusted for BMI	rs11992444	chr8:25464690	G=0.489, T=0.511	1	1	NR	0.0286773	0.023-0.035	4e-20
rs11992444	Waist-to-hip ratio adjusted for BMI	rs11992444	chr8:25464690	G=0.489, T=0.511	1	1	NR	NA	NA	1e-32
rs11992444	A body shape index	rs11992444	chr8:25464690	G=0.489, T=0.511	1	1	NR	0.0196363	0.014-0.025	6e-12
rs11992444	Waist-hip index	rs11992444	chr8:25464690	G=0.489, T=0.511	1	1	NR	0.0285519	0.022-0.035	6e-20
rs11992444	Waist circumference adjusted for body mass index	rs11992444	chr8:25464690	G=0.489, T=0.511	1	1	NR	0.0173139	0.011-0.023	2e-08
rs11992444	Triglyceride levels	rs11992444	chr8:25464690	G=0.489, T=0.511	1	1	NR	0.0148	0.01-0.02	5e-10
rs11992444	Waist-to-hip ratio adjusted for BMI	rs11992444	chr8:25464690	G=0.489, T=0.511	1	1	NR	0.0214572	0.016-0.027	3e-14
rs11992444	Waist-hip ratio	rs11992444	chr8:25464690	G=0.489, T=0.511	1	1	NR	NA	NA	2e-31
rs11992444	Triglycerides	rs11992444	chr8:25464690	G=0.489, T=0.511	1	1	NR	0.0148	0.011-0.019	5e-13
rs11992444	Waist-hip index	rs11992444	chr8:25464690	G=0.489, T=0.511	1	1	NR	0.0208642	0.015-0.026	2e-13
rs11992444	Waist circumference adjusted for body mass index	rs11992444	chr8:25464690	G=0.489, T=0.511	1	1	NR	0.0184063	0.013-0.024	1e-10
rs11992444	A body shape index	rs11992444	chr8:25464690	G=0.489, T=0.511	1	1	NR	0.0183796	0.012-0.024	3e-09

## Sheet: SuppTab5
Table S5 – Variant annotation for all candidate SNPs using ANNOVAR.
uniqID	gene	annot	dist	exonic_func	exon	symbol	chr	pos
1:119645535:C:T	ENSG00000116874	intronic	0	NA	NA	WARS2	1	119645535
1:119647946:C:G	ENSG00000116874	intronic	0	NA	NA	WARS2	1	119647946
1:119650928:A:C	ENSG00000116874	intronic	0	NA	NA	WARS2	1	119650928
1:119650931:A:T	ENSG00000116874	intronic	0	NA	NA	WARS2	1	119650931
1:119651167:T:TTATGA	ENSG00000116874	intronic	0	NA	NA	WARS2	1	119651167
1:119656867:A:G	ENSG00000116874	intronic	0	NA	NA	WARS2	1	119656867
1:119657743:A:T	ENSG00000116874	intronic	0	NA	NA	WARS2	1	119657743
1:119658925:A:G	ENSG00000116874	intronic	0	NA	NA	WARS2	1	119658925
1:119660505:C:G	ENSG00000116874	intronic	0	NA	NA	WARS2	1	119660505
1:119660819:G:T	ENSG00000116874	intronic	0	NA	NA	WARS2	1	119660819
1:119742942:G:T	ENSG00000231365	ncRNA_intronic	0	NA	NA	RP11-418J17.1	1	119742942
8:25464690:G:T	ENSG00000184661	intergenic	99254	NA	NA	CDCA2	8	25464690
8:25464690:G:T	ENSG00000253100	intergenic	78624	NA	NA	RP11-219J21.1	8	25464690

## Sheet: SuppTab6
Table S6 – Genes prioritized using positional mapping, eQTL mapping (immune cells, arterial, adipose and cardiac tissue types) and chromatin interaction (aorta, right ventricle, left ventricle) mapping.
ensg	symbol	chr	start	end	strand	type	entrezID	HUGO	pLI	ncRVIS	posMapSNPs	posMapMaxCADD	eqtlMapSNPs	eqtlMapminP	eqtlMapminQ	eqtlMapts	eqtlDirection	ciMap	ciMapts	minGwasP	IndSigSNPs	GenomicLocus
ENSG00000092607	TBX15	1	119425669	119532179	-1	protein_coding	6913	TBX15	0.877334	-0.847695	0	0	1	7.07986e-09	7.30727e-08	GTEx/v8/Adipose_Subcutaneous:GTEx/v8/Adipose_Visceral_Omentum	+	No	NA	4.2e-09	rs6428792	1
ENSG00000116874	WARS2	1	119573839	119683294	-1	protein_coding	10352	WARS2	0.601342	1.24773	10	10.56	1	1.80471e-28	8.72464e-83	GTEx/v8/Adipose_Subcutaneous:GTEx/v8/Adipose_Visceral_Omentum:GTEx/v8/Artery_Aorta:GTEx/v8/Artery_Coronary:GTEx/v8/Artery_Tibial:GTEx/v8/Heart_Atrial_Appendage:GTEx/v8/Heart_Left_Ventricle	-	No	NA	4.2e-09	rs10923752;rs6428792	1
ENSG00000221818	EBF2	8	25699246	25902913	-1	protein_coding	64641	EBF2	0.971966	-0.134721	0	0	0	NA	NA	NA	NA	Yes	Left_Ventricle	1.3e-12	rs11992444	2
ENSG00000231365	RP11-418J17.1	1	119683019	119818596	1	antisense	101929147	LOC101929147	NA	NA	1	3.063	10	5.20285e-22	2.13137e-100	GTEx/v8/Adipose_Subcutaneous:GTEx/v8/Adipose_Visceral_Omentum:GTEx/v8/Artery_Aorta:GTEx/v8/Artery_Coronary:GTEx/v8/Artery_Tibial:GTEx/v8/Heart_Atrial_Appendage:GTEx/v8/Heart_Left_Ventricle	+	No	NA	4.2e-09	rs10923752;rs6428792	1
ENSG00000226172	RP4-712E4.1	1	119542967	119544015	-1	lincRNA	105378933	LOC105378933	NA	NA	0	0	1	1.62396e-16	1.78629e-27	GTEx/v8/Adipose_Subcutaneous:GTEx/v8/Artery_Tibial	-	No	NA	4.2e-09	rs6428792	1
ENSG00000226126	PSMC1P12	1	119156956	119158269	-1	pseudogene	644094	PSMC1P12	NA	NA	0	0	0	NA	NA	NA	NA	Yes	Left_Ventricle	4.2e-09	rs10923752:rs6428792	1
ENSG00000236804	RPS3AP12	1	119669162	119669914	-1	pseudogene	100270905	RPS3AP12	NA	NA	2	6.854	0	NA	NA	NA	NA	No	NA	1.6e-08	rs10923752	1
ENSG00000248731	AC090103.1	8	25798739	25801385	-1	pseudogene	NA	NA	NA	NA	0	0	0	NA	NA	NA	NA	Yes	Left_Ventricle	1.3e-12	rs11992444	2
ENSG00000228451	SDAD1P1	8	26236775	26240469	-1	pseudogene	157489	SDAD1P1	NA	NA	0	0	0	NA	NA	NA	NA	Yes	Left_Ventricle	1.3e-12	rs11992444	2
ENSG00000222209	RNA5SP56	1	118806995	118807112	-1	rRNA	100873294	RNA5SP56	NA	NA	0	0	0	NA	NA	NA	NA	Yes	Left_Ventricle	4.2e-09	rs10923752:rs6428792	1

## Sheet: SuppTab7
Table S7 –Tissue-specific eQTLs discovered in adipose, heart and arterial tissue for genomic risk loci (FDR<0.05).
uniqID	db	tissue	gene	testedAllele	p	signed_stats	FDR	RiskIncAllele	alignedDirection	chr	pos	symbol	eqtlMapFilt
1:119656867:A:G	GTEx/v8	Adipose_Subcutaneous	ENSG00000116874	A	1.80471e-28	-0.435197	8.72464e-83	A	-	1	119656867	WARS2	1
1:119656867:A:G	GTEx/v8	Adipose_Visceral_Omentum	ENSG00000116874	A	3.83453e-15	-0.326204	2.00846e-42	A	-	1	119656867	WARS2	1
1:119656867:A:G	GTEx/v8	Artery_Aorta	ENSG00000116874	A	7.71704e-10	-0.300107	6.03769e-31	A	-	1	119656867	WARS2	1
1:119656867:A:G	GTEx/v8	Artery_Coronary	ENSG00000116874	A	5.23612e-10	-0.385424	4.63432e-19	A	-	1	119656867	WARS2	1
1:119656867:A:G	GTEx/v8	Artery_Tibial	ENSG00000116874	A	1.6389e-23	-0.393142	7.0615e-59	A	-	1	119656867	WARS2	1
1:119656867:A:G	GTEx/v8	Heart_Atrial_Appendage	ENSG00000116874	A	1.30858e-09	-0.368939	2.39776e-30	A	-	1	119656867	WARS2	1
1:119656867:A:G	GTEx/v8	Heart_Left_Ventricle	ENSG00000116874	A	5.8581e-12	-0.232624	1.41166e-24	A	-	1	119656867	WARS2	1
1:119656867:A:G	GTEx/v8	Adipose_Subcutaneous	ENSG00000092607	A	5.83265e-05	0.10517	0.0001007	A	+	1	119656867	TBX15	1
1:119656867:A:G	GTEx/v8	Adipose_Visceral_Omentum	ENSG00000092607	A	7.07986e-09	0.217593	7.30727e-08	A	+	1	119656867	TBX15	1
1:119656867:A:G	GTEx/v8	Adipose_Subcutaneous	ENSG00000226172	A	3.89188e-14	-0.373629	1.78629e-27	A	-	1	119656867	RP4-712E4.1	1
1:119656867:A:G	GTEx/v8	Artery_Tibial	ENSG00000226172	A	1.62396e-16	-0.390786	1.45004e-20	A	-	1	119656867	RP4-712E4.1	1
1:119645535:C:T	GTEx/v8	Adipose_Subcutaneous	ENSG00000231365	T	6.4536e-14	0.32945	7.61965e-87	T	+	1	119645535	RP11-418J17.1	1
1:119647946:C:G	GTEx/v8	Adipose_Subcutaneous	ENSG00000231365	G	6.4536e-14	0.32945	7.61965e-87	G	+	1	119647946	RP11-418J17.1	1
1:119650928:A:C	GTEx/v8	Adipose_Subcutaneous	ENSG00000231365	C	6.4536e-14	0.32945	7.61965e-87	C	+	1	119650928	RP11-418J17.1	1
1:119650931:A:T	GTEx/v8	Adipose_Subcutaneous	ENSG00000231365	T	2.73885e-14	0.333734	7.61965e-87	T	+	1	119650931	RP11-418J17.1	1
1:119651167:T:TTATGA	GTEx/v8	Adipose_Subcutaneous	ENSG00000231365	T	6.4536e-14	0.32945	7.61965e-87	T	+	1	119651167	RP11-418J17.1	1
1:119656867:A:G	GTEx/v8	Adipose_Subcutaneous	ENSG00000231365	A	2.13637e-18	-0.376243	7.61965e-87	A	-	1	119656867	RP11-418J17.1	1
1:119657743:A:T	GTEx/v8	Adipose_Subcutaneous	ENSG00000231365	A	6.4536e-14	0.32945	7.61965e-87	A	+	1	119657743	RP11-418J17.1	1
1:119658925:A:G	GTEx/v8	Adipose_Subcutaneous	ENSG00000231365	G	2.73885e-14	0.333734	7.61965e-87	G	+	1	119658925	RP11-418J17.1	1
1:119660505:C:G	GTEx/v8	Adipose_Subcutaneous	ENSG00000231365	C	6.4536e-14	0.32945	7.61965e-87	C	+	1	119660505	RP11-418J17.1	1
1:119660819:G:T	GTEx/v8	Adipose_Subcutaneous	ENSG00000231365	T	4.82209e-14	0.330977	7.61965e-87	T	+	1	119660819	RP11-418J17.1	1
1:119645535:C:T	GTEx/v8	Adipose_Visceral_Omentum	ENSG00000231365	T	1.99582e-11	0.282648	2.94799e-63	T	+	1	119645535	RP11-418J17.1	1
1:119647946:C:G	GTEx/v8	Adipose_Visceral_Omentum	ENSG00000231365	G	1.99582e-11	0.282648	2.94799e-63	G	+	1	119647946	RP11-418J17.1	1
1:119650928:A:C	GTEx/v8	Adipose_Visceral_Omentum	ENSG00000231365	C	1.99582e-11	0.282648	2.94799e-63	C	+	1	119650928	RP11-418J17.1	1
1:119650931:A:T	GTEx/v8	Adipose_Visceral_Omentum	ENSG00000231365	T	8.32327e-12	0.286787	2.94799e-63	T	+	1	119650931	RP11-418J17.1	1
1:119651167:T:TTATGA	GTEx/v8	Adipose_Visceral_Omentum	ENSG00000231365	T	1.99582e-11	0.282648	2.94799e-63	T	+	1	119651167	RP11-418J17.1	1
1:119656867:A:G	GTEx/v8	Adipose_Visceral_Omentum	ENSG00000231365	A	1.29678e-11	-0.278513	2.94799e-63	A	-	1	119656867	RP11-418J17.1	1
1:119657743:A:T	GTEx/v8	Adipose_Visceral_Omentum	ENSG00000231365	A	1.99582e-11	0.282648	2.94799e-63	A	+	1	119657743	RP11-418J17.1	1
1:119658925:A:G	GTEx/v8	Adipose_Visceral_Omentum	ENSG00000231365	G	8.32327e-12	0.286787	2.94799e-63	G	+	1	119658925	RP11-418J17.1	1
1:119660505:C:G	GTEx/v8	Adipose_Visceral_Omentum	ENSG00000231365	C	1.99582e-11	0.282648	2.94799e-63	C	+	1	119660505	RP11-418J17.1	1
1:119660819:G:T	GTEx/v8	Adipose_Visceral_Omentum	ENSG00000231365	T	1.01317e-11	0.286401	2.94799e-63	T	+	1	119660819	RP11-418J17.1	1
1:119645535:C:T	GTEx/v8	Artery_Aorta	ENSG00000231365	T	1.12237e-13	0.391845	4.34239e-53	T	+	1	119645535	RP11-418J17.1	1
1:119647946:C:G	GTEx/v8	Artery_Aorta	ENSG00000231365	G	1.12237e-13	0.391845	4.34239e-53	G	+	1	119647946	RP11-418J17.1	1
1:119650928:A:C	GTEx/v8	Artery_Aorta	ENSG00000231365	C	1.12237e-13	0.391845	4.34239e-53	C	+	1	119650928	RP11-418J17.1	1
1:119650931:A:T	GTEx/v8	Artery_Aorta	ENSG00000231365	T	3.50277e-14	0.394673	4.34239e-53	T	+	1	119650931	RP11-418J17.1	1
1:119651167:T:TTATGA	GTEx/v8	Artery_Aorta	ENSG00000231365	T	1.12237e-13	0.391845	4.34239e-53	T	+	1	119651167	RP11-418J17.1	1
1:119656867:A:G	GTEx/v8	Artery_Aorta	ENSG00000231365	A	1.62077e-06	-0.252264	4.34239e-53	A	-	1	119656867	RP11-418J17.1	1
1:119657743:A:T	GTEx/v8	Artery_Aorta	ENSG00000231365	A	1.12237e-13	0.391845	4.34239e-53	A	+	1	119657743	RP11-418J17.1	1
1:119658925:A:G	GTEx/v8	Artery_Aorta	ENSG00000231365	G	3.50277e-14	0.394673	4.34239e-53	G	+	1	119658925	RP11-418J17.1	1
1:119660505:C:G	GTEx/v8	Artery_Aorta	ENSG00000231365	C	1.12237e-13	0.391845	4.34239e-53	C	+	1	119660505	RP11-418J17.1	1
1:119660819:G:T	GTEx/v8	Artery_Aorta	ENSG00000231365	T	1.291e-13	0.389867	4.34239e-53	T	+	1	119660819	RP11-418J17.1	1
1:119650931:A:T	GTEx/v8	Artery_Coronary	ENSG00000231365	T	3.28704e-05	0.25489	8.47452e-23	T	+	1	119650931	RP11-418J17.1	1
1:119656867:A:G	GTEx/v8	Artery_Coronary	ENSG00000231365	A	3.4496e-05	-0.250329	8.47452e-23	A	-	1	119656867	RP11-418J17.1	1
1:119658925:A:G	GTEx/v8	Artery_Coronary	ENSG00000231365	G	3.28704e-05	0.25489	8.47452e-23	G	+	1	119658925	RP11-418J17.1	1
1:119645535:C:T	GTEx/v8	Artery_Tibial	ENSG00000231365	T	3.16161e-14	0.316074	2.13137e-100	T	+	1	119645535	RP11-418J17.1	1
1:119647946:C:G	GTEx/v8	Artery_Tibial	ENSG00000231365	G	3.16161e-14	0.316074	2.13137e-100	G	+	1	119647946	RP11-418J17.1	1
1:119650928:A:C	GTEx/v8	Artery_Tibial	ENSG00000231365	C	3.16161e-14	0.316074	2.13137e-100	C	+	1	119650928	RP11-418J17.1	1
1:119650931:A:T	GTEx/v8	Artery_Tibial	ENSG00000231365	T	6.50134e-15	0.322392	2.13137e-100	T	+	1	119650931	RP11-418J17.1	1
1:119651167:T:TTATGA	GTEx/v8	Artery_Tibial	ENSG00000231365	T	3.16161e-14	0.316074	2.13137e-100	T	+	1	119651167	RP11-418J17.1	1
1:119656867:A:G	GTEx/v8	Artery_Tibial	ENSG00000231365	A	5.20285e-22	-0.378639	2.13137e-100	A	-	1	119656867	RP11-418J17.1	1
1:119657743:A:T	GTEx/v8	Artery_Tibial	ENSG00000231365	A	3.16161e-14	0.316074	2.13137e-100	A	+	1	119657743	RP11-418J17.1	1
1:119658925:A:G	GTEx/v8	Artery_Tibial	ENSG00000231365	G	6.50134e-15	0.322392	2.13137e-100	G	+	1	119658925	RP11-418J17.1	1
1:119660505:C:G	GTEx/v8	Artery_Tibial	ENSG00000231365	C	3.16161e-14	0.316074	2.13137e-100	C	+	1	119660505	RP11-418J17.1	1
1:119660819:G:T	GTEx/v8	Artery_Tibial	ENSG00000231365	T	3.21835e-14	0.31542	2.13137e-100	T	+	1	119660819	RP11-418J17.1	1
1:119645535:C:T	GTEx/v8	Heart_Atrial_Appendage	ENSG00000231365	T	6.64473e-09	0.273665	1.12782e-28	T	+	1	119645535	RP11-418J17.1	1
1:119647946:C:G	GTEx/v8	Heart_Atrial_Appendage	ENSG00000231365	G	6.64473e-09	0.273665	1.12782e-28	G	+	1	119647946	RP11-418J17.1	1
1:119650928:A:C	GTEx/v8	Heart_Atrial_Appendage	ENSG00000231365	C	6.64473e-09	0.273665	1.12782e-28	C	+	1	119650928	RP11-418J17.1	1
1:119650931:A:T	GTEx/v8	Heart_Atrial_Appendage	ENSG00000231365	T	1.61128e-09	0.283889	1.12782e-28	T	+	1	119650931	RP11-418J17.1	1
1:119651167:T:TTATGA	GTEx/v8	Heart_Atrial_Appendage	ENSG00000231365	T	6.64473e-09	0.273665	1.12782e-28	T	+	1	119651167	RP11-418J17.1	1
1:119656867:A:G	GTEx/v8	Heart_Atrial_Appendage	ENSG00000231365	A	4.55615e-05	-0.198633	1.12782e-28	A	-	1	119656867	RP11-418J17.1	1
1:119657743:A:T	GTEx/v8	Heart_Atrial_Appendage	ENSG00000231365	A	6.64473e-09	0.273665	1.12782e-28	A	+	1	119657743	RP11-418J17.1	1
1:119658925:A:G	GTEx/v8	Heart_Atrial_Appendage	ENSG00000231365	G	1.61128e-09	0.283889	1.12782e-28	G	+	1	119658925	RP11-418J17.1	1
1:119660505:C:G	GTEx/v8	Heart_Atrial_Appendage	ENSG00000231365	C	6.64473e-09	0.273665	1.12782e-28	C	+	1	119660505	RP11-418J17.1	1
1:119660819:G:T	GTEx/v8	Heart_Atrial_Appendage	ENSG00000231365	T	1.19158e-08	0.269211	1.12782e-28	T	+	1	119660819	RP11-418J17.1	1
1:119645535:C:T	GTEx/v8	Heart_Left_Ventricle	ENSG00000231365	T	1.36084e-06	0.250121	7.39074e-34	T	+	1	119645535	RP11-418J17.1	1
1:119647946:C:G	GTEx/v8	Heart_Left_Ventricle	ENSG00000231365	G	1.36084e-06	0.250121	7.39074e-34	G	+	1	119647946	RP11-418J17.1	1
1:119650928:A:C	GTEx/v8	Heart_Left_Ventricle	ENSG00000231365	C	1.36084e-06	0.250121	7.39074e-34	C	+	1	119650928	RP11-418J17.1	1
1:119650931:A:T	GTEx/v8	Heart_Left_Ventricle	ENSG00000231365	T	5.1311e-07	0.259221	7.39074e-34	T	+	1	119650931	RP11-418J17.1	1
1:119651167:T:TTATGA	GTEx/v8	Heart_Left_Ventricle	ENSG00000231365	T	1.36084e-06	0.250121	7.39074e-34	T	+	1	119651167	RP11-418J17.1	1
1:119656867:A:G	GTEx/v8	Heart_Left_Ventricle	ENSG00000231365	A	1.46722e-07	-0.26516	7.39074e-34	A	-	1	119656867	RP11-418J17.1	1
1:119657743:A:T	GTEx/v8	Heart_Left_Ventricle	ENSG00000231365	A	1.36084e-06	0.250121	7.39074e-34	A	+	1	119657743	RP11-418J17.1	1
1:119658925:A:G	GTEx/v8	Heart_Left_Ventricle	ENSG00000231365	G	5.1311e-07	0.259221	7.39074e-34	G	+	1	119658925	RP11-418J17.1	1
1:119660505:C:G	GTEx/v8	Heart_Left_Ventricle	ENSG00000231365	C	1.36084e-06	0.250121	7.39074e-34	C	+	1	119660505	RP11-418J17.1	1
1:119660819:G:T	GTEx/v8	Heart_Left_Ventricle	ENSG00000231365	T	1.75916e-06	0.246647	7.39074e-34	T	+	1	119660819	RP11-418J17.1	1

## Sheet: SuppTab8
Table S8 – Significant chromatin interactions (Hi-C) within aorta, left ventricle and right ventricle discovered for genomic risk loci (FDR<0.05).
GenomicLocus	region1	region2	FDR	type	DB	tissue/cell	inter/intra	SNPs	genes	ciMapFilt
2	8:25440001-25480000	8:25760001-25800000	3.1628e-28	HiC	GSE87112	Left_Ventricle	intra	rs11992444	NA	0
2	8:25440001-25480000	8:25800001-25840000	4.11372e-11	HiC	GSE87112	Left_Ventricle	intra	rs11992444	ENSG00000248731	1
2	8:25440001-25480000	8:25840001-25880000	2.09153e-19	HiC	GSE87112	Left_Ventricle	intra	rs11992444	NA	0
2	8:25440001-25480000	8:25880001-25920000	7.8084e-40	HiC	GSE87112	Left_Ventricle	intra	rs11992444	ENSG00000221818	1
2	8:25440001-25480000	8:25920001-25960000	3.53714e-35	HiC	GSE87112	Left_Ventricle	intra	rs11992444	NA	0
2	8:25440001-25480000	8:26160001-26200000	2.06524e-11	HiC	GSE87112	Left_Ventricle	intra	rs11992444	NA	0
2	8:25440001-25480000	8:26200001-26240000	5.52215e-10	HiC	GSE87112	Left_Ventricle	intra	rs11992444	ENSG00000228451	1
1	1:119640001-119680000	1:118800001-118840000	2.89026e-07	HiC	GSE87112	Left_Ventricle	intra	rs4659146;rs10923748;rs2885227;rs4304634;rs764891110;rs6428792;rs6428794;rs10923752;rs12036872;rs4659150	ENSG00000222209	1
1	1:119640001-119680000	1:118840001-118880000	7.31179e-09	HiC	GSE87112	Left_Ventricle	intra	rs4659146;rs10923748;rs2885227;rs4304634;rs764891110;rs6428792;rs6428794;rs10923752;rs12036872;rs4659150	NA	0
1	1:119640001-119680000	1:119120001-119160000	2.39617e-11	HiC	GSE87112	Left_Ventricle	intra	rs4659146;rs10923748;rs2885227;rs4304634;rs764891110;rs6428792;rs6428794;rs10923752;rs12036872;rs4659150	ENSG00000226126	1
2	8:25440001-25480000	8:25920001-25960000	4.35516e-11	HiC	GSE87112	Right_Ventricle	intra	rs11992444	NA	0

## Sheet: SuppTab9
Table S9 – Results for colocalisation analysis. Table shows results for all genes within 1Mb of a significant GWAS hit, tested with expression quatitative trait loci from GTEx8. PPH4 > 0.8 suggests colocalisation of GWAS risk and gene expression. Abbreviations: nsnps – number of snps tested at a locus; PP.H0-4.abf – posterior probability of hypothesis 0-4 respectively; sum_PPH3_PPH4 - sum of post…
X1	GWAS_1	eqtl	gene_2	gene_name	nsnps	PP.H0.abf	PP.H1.abf	PP.H2.abf	PP.H3.abf	PP.H4.abf	sum_PPH3_PPH4	ratio_PPH4_PPH3	p12
Adipose_Subcutaneous	pat_discovery	Adipose_Subcutaneous	ENSG00000092607	TBX15	421	0.74367	0.0105545	0.229166	0.00323906	0.0133704	0.0166095	4.12787	1e-05
Adipose_Subcutaneous	pat_discovery	Adipose_Subcutaneous	ENSG00000092621	PHGDH	124	0.769484	0.00262338	0.222443	0.000753671	0.00469629	0.00544996	6.23122	1e-05
Adipose_Subcutaneous	pat_discovery	Adipose_Subcutaneous	ENSG00000092964	DPYSL2	1294	0.000726215	3.65441e-05	0.944593	0.047526	0.00711812	0.0546441	0.149773	1e-05
Adipose_Subcutaneous	pat_discovery	Adipose_Subcutaneous	ENSG00000104722	NEFM	949	1.4061e-06	0.729209	2.46132e-07	0.127502	0.143287	0.270789	1.1238	1e-05
Adipose_Subcutaneous	pat_discovery	Adipose_Subcutaneous	ENSG00000104756	KCTD9	550	0.355871	0.00834446	0.614956	0.0144131	0.00641557	0.0208286	0.445122	1e-05
Adipose_Subcutaneous	pat_discovery	Adipose_Subcutaneous	ENSG00000104765	BNIP3L	689	0.816026	0.0443266	0.122497	0.00664356	0.0105067	0.0171502	1.58148	1e-05
Adipose_Subcutaneous	pat_discovery	Adipose_Subcutaneous	ENSG00000116874	WARS2	1262	3.96544e-134	2.12695e-131	0.00185117	0.992912	0.00523643	0.998149	0.00527381	1e-05
Adipose_Subcutaneous	pat_discovery	Adipose_Subcutaneous	ENSG00000116882	HAO2	104	0.967605	0.00443752	0.0268898	0.000122374	0.000944992	0.00106737	7.72218	1e-05
Adipose_Subcutaneous	pat_discovery	Adipose_Subcutaneous	ENSG00000134240	HMGCS2	47	0.982686	0.00246814	0.0141052	3.47208e-05	0.000706307	0.000741028	20.3425	1e-05
Adipose_Subcutaneous	pat_discovery	Adipose_Subcutaneous	ENSG00000134250	NOTCH2	193	0.94202	0.00601123	0.0496799	0.000315044	0.00197415	0.0022892	6.26627	1e-05
Adipose_Subcutaneous	pat_discovery	Adipose_Subcutaneous	ENSG00000143067	ZNF697	255	0.0189473	0.000115667	0.957113	0.00582487	0.0179988	0.0238236	3.08999	1e-05
Adipose_Subcutaneous	pat_discovery	Adipose_Subcutaneous	ENSG00000147437	GNRH1	455	0.857467	0.0315091	0.100977	0.00370422	0.00634279	0.010047	1.71231	1e-05
Adipose_Subcutaneous	pat_discovery	Adipose_Subcutaneous	ENSG00000147459	DOCK5	1062	0.0119208	0.00161735	0.829955	0.11256	0.0439469	0.156507	0.390432	1e-05
Adipose_Subcutaneous	pat_discovery	Adipose_Subcutaneous	ENSG00000155761	SPAG17	2779	0.30463	0.0352879	0.58351	0.0675839	0.0089884	0.0765723	0.132996	1e-05
Adipose_Subcutaneous	pat_discovery	Adipose_Subcutaneous	ENSG00000184661	CDCA2	625	0.764778	0.0205225	0.200174	0.00536243	0.00916329	0.0145257	1.70879	1e-05
Adipose_Subcutaneous	pat_discovery	Adipose_Subcutaneous	ENSG00000198857	HSD3BP5	110	0.940986	0.00361846	0.0539498	0.000206218	0.00123972	0.00144594	6.0117	1e-05
Adipose_Subcutaneous	pat_discovery	Adipose_Subcutaneous	ENSG00000203855	HSD3BP4	180	0.651997	0.0108505	0.284319	0.00468348	0.0481503	0.0528338	10.2809	1e-05
Adipose_Subcutaneous	pat_discovery	Adipose_Subcutaneous	ENSG00000203859	HSD3B2	120	0.956869	0.00327937	0.0388094	0.000132097	0.000909751	0.00104185	6.88698	1e-05
Adipose_Subcutaneous	pat_discovery	Adipose_Subcutaneous	ENSG00000221818	EBF2	1018	0.612793	0.0340845	0.325913	0.0181187	0.00909043	0.0272092	0.501715	1e-05
Adipose_Subcutaneous	pat_discovery	Adipose_Subcutaneous	ENSG00000221914	PPP2R2A	663	0.847486	0.0411177	0.0985283	0.00477223	0.00809601	0.0128682	1.69649	1e-05
Adipose_Subcutaneous	pat_discovery	Adipose_Subcutaneous	ENSG00000224238	WARS2-IT1	250	0.887941	0.00643574	0.101739	0.000734245	0.00315041	0.00388465	4.29068	1e-05
Adipose_Subcutaneous	pat_discovery	Adipose_Subcutaneous	ENSG00000226172	RP4-712E4.1	528	8.90479e-31	1.28992e-29	0.00473906	0.0677211	0.92754	0.995261	13.6965	1e-05
Adipose_Subcutaneous	pat_discovery	Adipose_Subcutaneous	ENSG00000226443	GAPDHP32	54	0.982247	0.00272705	0.0144825	3.9705e-05	0.0005034	0.000543105	12.6785	1e-05
Adipose_Subcutaneous	pat_discovery	Adipose_Subcutaneous	ENSG00000228451	SDAD1P1	1188	8.58185e-33	3.55339e-34	0.949457	0.0393018	0.0112414	0.0505432	0.286026	1e-05
Adipose_Subcutaneous	pat_discovery	Adipose_Subcutaneous	ENSG00000231365	RP11-418J17.1	769	1.26154e-141	8.96324e-139	0.00140547	0.998584	1.09595e-05	0.998595	1.0975e-05	1e-05
Adipose_Subcutaneous	pat_discovery	Adipose_Subcutaneous	ENSG00000239873	GAPDHP27	253	0.801419	0.00339282	0.192224	0.000811629	0.00215257	0.0029642	2.65217	1e-05
Adipose_Subcutaneous	pat_discovery	Adipose_Subcutaneous	ENSG00000240244	GAPDHP33	100	0.95307	0.0047303	0.0394327	0.00019314	0.00257345	0.00276659	13.3243	1e-05
Adipose_Subcutaneous	pat_discovery	Adipose_Subcutaneous	ENSG00000240694	PNMA2	1541	0.000536225	2.20742e-05	0.953244	0.0392343	0.00696301	0.0461973	0.177473	1e-05
Adipose_Subcutaneous	pat_discovery	Adipose_Subcutaneous	ENSG00000253476	RP11-395I14.2	708	0.779444	0.0207451	0.187396	0.00498017	0.00743477	0.0124149	1.49288	1e-05
Adipose_Subcutaneous	pat_discovery	Adipose_Subcutaneous	ENSG00000253832	CTD-2168K21.1	970	0.501841	0.0207346	0.452225	0.0186782	0.00652095	0.0251991	0.349122	1e-05
Adipose_Subcutaneous	pat_discovery	Adipose_Subcutaneous	ENSG00000260941	LINC00622	188	0.929749	0.0106385	0.0558971	0.000636517	0.00307859	0.00371511	4.83662	1e-05
Adipose_Subcutaneous	pat_discovery	Adipose_Subcutaneous	ENSG00000277586	NEFL	729	0.865166	0.0224954	0.105857	0.00274869	0.00373223	0.00648092	1.35782	1e-05
Adipose_Subcutaneous	pat_replication	Adipose_Subcutaneous	ENSG00000092607	TBX15	421	0.650458	0.0569099	0.200442	0.0174624	0.074728	0.0921904	4.27938	1e-05
Adipose_Subcutaneous	pat_replication	Adipose_Subcutaneous	ENSG00000092621	PHGDH	124	0.769648	0.00304591	0.22249	0.000876571	0.00393994	0.00481651	4.49472	1e-05
Adipose_Subcutaneous	pat_replication	Adipose_Subcutaneous	ENSG00000092964	DPYSL2	1294	0.000693939	6.72682e-05	0.902611	0.0874871	0.00914039	0.0966275	0.104477	1e-05
Adipose_Subcutaneous	pat_replication	Adipose_Subcutaneous	ENSG00000104722	NEFM	950	3.84462e-05	0.729156	6.73071e-06	0.127509	0.14329	0.270799	1.12377	1e-05
Adipose_Subcutaneous	pat_replication	Adipose_Subcutaneous	ENSG00000104756	KCTD9	550	0.336624	0.0245921	0.581697	0.0424812	0.0146062	0.0570875	0.343828	1e-05
Adipose_Subcutaneous	pat_replication	Adipose_Subcutaneous	ENSG00000104765	BNIP3L	687	0.804721	0.0572503	0.120341	0.00855226	0.0091363	0.0176886	1.06829	1e-05
Adipose_Subcutaneous	pat_replication	Adipose_Subcutaneous	ENSG00000116874	WARS2	1262	1.39514e-131	5.12379e-132	0.65129	0.239082	0.109628	0.34871	0.458535	1e-05
Adipose_Subcutaneous	pat_replication	Adipose_Subcutaneous	ENSG00000116882	HAO2	104	0.967859	0.00410522	0.0268968	0.000113058	0.00102579	0.00113885	9.07309	1e-05
Adipose_Subcutaneous	pat_replication	Adipose_Subcutaneous	ENSG00000134240	HMGCS2	47	0.981983	0.00297774	0.0140951	4.18391e-05	0.000902698	0.000944537	21.5754	1e-05
Adipose_Subcutaneous	pat_replication	Adipose_Subcutaneous	ENSG00000134250	NOTCH2	193	0.94082	0.007284	0.0496166	0.000382244	0.00189727	0.00227951	4.9635	1e-05
Adipose_Subcutaneous	pat_replication	Adipose_Subcutaneous	ENSG00000143067	ZNF697	256	0.0189865	9.38712e-05	0.959244	0.00472564	0.0169499	0.0216756	3.5868	1e-05
Adipose_Subcutaneous	pat_replication	Adipose_Subcutaneous	ENSG00000147437	GNRH1	455	0.863036	0.0268204	0.101633	0.00315306	0.0053583	0.00851136	1.69939	1e-05
Adipose_Subcutaneous	pat_replication	Adipose_Subcutaneous	ENSG00000147459	DOCK5	1062	0.0133132	0.000613015	0.926899	0.0426631	0.0165116	0.0591747	0.387023	1e-05
Adipose_Subcutaneous	pat_replication	Adipose_Subcutaneous	ENSG00000155761	SPAG17	2779	0.297817	0.0401482	0.570459	0.076888	0.0146882	0.0915763	0.191034	1e-05
Adipose_Subcutaneous	pat_replication	Adipose_Subcutaneous	ENSG00000184661	CDCA2	625	0.772225	0.0166064	0.202123	0.00434188	0.00470387	0.00904575	1.08337	1e-05
Adipose_Subcutaneous	pat_replication	Adipose_Subcutaneous	ENSG00000198857	HSD3BP5	110	0.940489	0.00401647	0.0539213	0.000228933	0.00134463	0.00157356	5.87346	1e-05
Adipose_Subcutaneous	pat_replication	Adipose_Subcutaneous	ENSG00000203855	HSD3BP4	179	0.68865	0.00353224	0.300044	0.00153275	0.006241	0.00777375	4.07176	1e-05
Adipose_Subcutaneous	pat_replication	Adipose_Subcutaneous	ENSG00000203859	HSD3B2	120	0.946232	0.011321	0.0383779	0.000455553	0.00361352	0.00406907	7.93217	1e-05
Adipose_Subcutaneous	pat_replication	Adipose_Subcutaneous	ENSG00000221818	EBF2	1018	0.603921	0.0375551	0.321195	0.0199563	0.0173726	0.0373289	0.870536	1e-05
Adipose_Subcutaneous	pat_replication	Adipose_Subcutaneous	ENSG00000221914	PPP2R2A	664	0.847949	0.0419208	0.0989674	0.00488646	0.00627642	0.0111629	1.28445	1e-05
Adipose_Subcutaneous	pat_replication	Adipose_Subcutaneous	ENSG00000224238	WARS2-IT1	250	0.889249	0.00612995	0.101889	0.000700326	0.00203269	0.00273301	2.90249	1e-05
Adipose_Subcutaneous	pat_replication	Adipose_Subcutaneous	ENSG00000226172	RP4-712E4.1	529	1.77543e-28	4.81261e-30	0.943716	0.0255504	0.0307335	0.0562839	1.20286	1e-05
Adipose_Subcutaneous	pat_replication	Adipose_Subcutaneous	ENSG00000226443	GAPDHP32	54	0.982052	0.00268545	0.0144796	3.88511e-05	0.00074386	0.000782711	19.1465	1e-05
Adipose_Subcutaneous	pat_replication	Adipose_Subcutaneous	ENSG00000228451	SDAD1P1	1189	7.48529e-33	6.8163e-34	0.827914	0.0752952	0.0967912	0.172086	1.28549	1e-05
Adipose_Subcutaneous	pat_replication	Adipose_Subcutaneous	ENSG00000231365	RP11-418J17.1	769	8.28214e-139	5.90614e-140	0.922703	0.0657881	0.0115088	0.0772969	0.174938	1e-05
Adipose_Subcutaneous	pat_replication	Adipose_Subcutaneous	ENSG00000239873	GAPDHP27	253	0.798217	0.00558224	0.191455	0.00133551	0.00340952	0.00474504	2.55297	1e-05
Adipose_Subcutaneous	pat_replication	Adipose_Subcutaneous	ENSG00000240244	GAPDHP33	100	0.956245	0.00310811	0.0395641	0.000127641	0.000955046	0.00108269	7.48227	1e-05
Adipose_Subcutaneous	pat_replication	Adipose_Subcutaneous	ENSG00000240694	PNMA2	1540	0.000518516	3.81465e-05	0.921907	0.0678138	0.00972227	0.077536	0.143367	1e-05
Adipose_Subcutaneous	pat_replication	Adipose_Subcutaneous	ENSG00000253476	RP11-395I14.2	708	0.77509	0.0261998	0.18635	0.00629297	0.00606723	0.0123602	0.964129	1e-05
Adipose_Subcutaneous	pat_replication	Adipose_Subcutaneous	ENSG00000253832	CTD-2168K21.1	970	0.502601	0.0197275	0.452911	0.0177701	0.00699051	0.0247606	0.393386	1e-05
Adipose_Subcutaneous	pat_replication	Adipose_Subcutaneous	ENSG00000260941	LINC00622	188	0.933805	0.00790278	0.0561409	0.000473442	0.00167811	0.00215155	3.54449	1e-05
Adipose_Subcutaneous	pat_replication	Adipose_Subcutaneous	ENSG00000277586	NEFL	729	0.861341	0.0257301	0.105389	0.00314381	0.00439526	0.00753907	1.39807	1e-05
Adipose_Visceral_Omentum	pat_discovery	Adipose_Visceral_Omentum	ENSG00000092607	TBX15	549	0.690928	0.0442599	0.215602	0.0137757	0.0354351	0.0492108	2.57229	1e-05
Adipose_Visceral_Omentum	pat_discovery	Adipose_Visceral_Omentum	ENSG00000092621	PHGDH	246	0.576757	0.00255538	0.413579	0.00182712	0.00528105	0.00710818	2.89036	1e-05
Adipose_Visceral_Omentum	pat_discovery	Adipose_Visceral_Omentum	ENSG00000092964	DPYSL2	878	0.385952	0.0140322	0.568919	0.020674	0.0104228	0.0310968	0.504149	1e-05
Adipose_Visceral_Omentum	pat_discovery	Adipose_Visceral_Omentum	ENSG00000104722	NEFM	1280	0.777055	0.0394249	0.169517	0.00859528	0.00540788	0.0140032	0.629168	1e-05
Adipose_Visceral_Omentum	pat_discovery	Adipose_Visceral_Omentum	ENSG00000104756	KCTD9	496	0.869117	0.0131838	0.11352	0.00171954	0.00246009	0.00417964	1.43067	1e-05
Adipose_Visceral_Omentum	pat_discovery	Adipose_Visceral_Omentum	ENSG00000104765	BNIP3L	513	0.879437	0.0361892	0.0753297	0.00309389	0.00595023	0.00904412	1.92322	1e-05
Adipose_Visceral_Omentum	pat_discovery	Adipose_Visceral_Omentum	ENSG00000116874	WARS2	853	6.77396e-57	3.136e-54	0.00215446	0.997406	0.000439237	0.997846	0.000440379	1e-05
Adipose_Visceral_Omentum	pat_discovery	Adipose_Visceral_Omentum	ENSG00000116882	HAO2	110	0.952333	0.0149483	0.0276765	0.000429813	0.00461189	0.0050417	10.73	1e-05
Adipose_Visceral_Omentum	pat_discovery	Adipose_Visceral_Omentum	ENSG00000134240	HMGCS2	64	0.978512	0.0042767	0.0162867	7.03286e-05	0.00085429	0.000924619	12.1471	1e-05
Adipose_Visceral_Omentum	pat_discovery	Adipose_Visceral_Omentum	ENSG00000134250	NOTCH2	85	0.979572	0.00316233	0.016621	5.30663e-05	0.000591084	0.00064415	11.1386	1e-05
Adipose_Visceral_Omentum	pat_discovery	Adipose_Visceral_Omentum	ENSG00000143067	ZNF697	136	0.881963	0.00857996	0.100997	0.000975042	0.0074849	0.00845994	7.67649	1e-05
Adipose_Visceral_Omentum	pat_discovery	Adipose_Visceral_Omentum	ENSG00000147437	GNRH1	524	1.54746e-06	0.802376	2.36288e-07	0.122443	0.0751797	0.197623	0.613998	1e-05
Adipose_Visceral_Omentum	pat_discovery	Adipose_Visceral_Omentum	ENSG00000147459	DOCK5	890	0.456825	0.0212345	0.484206	0.0224919	0.0152425	0.0377344	0.677685	1e-05
Adipose_Visceral_Omentum	pat_discovery	Adipose_Visceral_Omentum	ENSG00000155761	SPAG17	2557	0.742463	0.0798939	0.152805	0.0164345	0.00840322	0.0248377	0.511317	1e-05
Adipose_Visceral_Omentum	pat_discovery	Adipose_Visceral_Omentum	ENSG00000184661	CDCA2	664	0.817868	0.0207825	0.151258	0.0038373	0.00625431	0.0100916	1.62987	1e-05
Adipose_Visceral_Omentum	pat_discovery	Adipose_Visceral_Omentum	ENSG00000198857	HSD3BP5	131	0.936033	0.0101067	0.0505171	0.000542652	0.00280002	0.00334267	5.15987	1e-05
Adipose_Visceral_Omentum	pat_discovery	Adipose_Visceral_Omentum	ENSG00000203855	HSD3BP4	69	0.974188	0.00298875	0.0216327	6.52421e-05	0.00112561	0.00119085	17.2528	1e-05
Adipose_Visceral_Omentum	pat_discovery	Adipose_Visceral_Omentum	ENSG00000203857	HSD3B1	90	0.928149	0.00252037	0.0673418	0.000181058	0.00180747	0.00198853	9.98284	1e-05
Adipose_Visceral_Omentum	pat_discovery	Adipose_Visceral_Omentum	ENSG00000203859	HSD3B2	281	0.892377	0.00831361	0.0954032	0.00088578	0.00302071	0.00390649	3.41022	1e-05
Adipose_Visceral_Omentum	pat_discovery	Adipose_Visceral_Omentum	ENSG00000221818	EBF2	730	0.751345	0.0807513	0.108108	0.0115707	0.0482253	0.0597961	4.16787	1e-05
Adipose_Visceral_Omentum	pat_discovery	Adipose_Visceral_Omentum	ENSG00000221914	PPP2R2A	1114	0.756238	0.0247129	0.207263	0.00676806	0.00501888	0.0117869	0.741553	1e-05
Adipose_Visceral_Omentum	pat_discovery	Adipose_Visceral_Omentum	ENSG00000224238	WARS2-IT1	319	0.901431	0.0077136	0.0880327	0.00075123	0.00207181	0.00282304	2.7579	1e-05
Adipose_Visceral_Omentum	pat_discovery	Adipose_Visceral_Omentum	ENSG00000226443	GAPDHP32	156	0.725722	0.00286544	0.267455	0.00105312	0.00290445	0.00395756	2.75795	1e-05
Adipose_Visceral_Omentum	pat_discovery	Adipose_Visceral_Omentum	ENSG00000228451	SDAD1P1	1519	1.24927e-25	5.92131e-27	0.943955	0.0447305	0.0113141	0.0560446	0.252939	1e-05
Adipose_Visceral_Omentum	pat_discovery	Adipose_Visceral_Omentum	ENSG00000231365	RP11-418J17.1	1413	4.13817e-98	3.30356e-95	0.00125106	0.998739	9.71135e-06	0.998749	9.72361e-06	1e-05
Adipose_Visceral_Omentum	pat_discovery	Adipose_Visceral_Omentum	ENSG00000232780	GAPDHP74	59	0.96988	0.00298819	0.0263079	8.03107e-05	0.000743865	0.000824176	9.26235	1e-05
Adipose_Visceral_Omentum	pat_discovery	Adipose_Visceral_Omentum	ENSG00000235595	GAPDHP23	185	0.819332	0.00626741	0.169556	0.00129345	0.00355143	0.00484488	2.74569	1e-05
Adipose_Visceral_Omentum	pat_discovery	Adipose_Visceral_Omentum	ENSG00000239873	GAPDHP27	106	0.950312	0.00789122	0.0395447	0.000326446	0.0019258	0.00225225	5.89929	1e-05
Adipose_Visceral_Omentum	pat_discovery	Adipose_Visceral_Omentum	ENSG00000240244	GAPDHP33	167	0.0872884	0.000283941	0.902181	0.00292739	0.00731936	0.0102468	2.5003	1e-05
Adipose_Visceral_Omentum	pat_discovery	Adipose_Visceral_Omentum	ENSG00000240694	PNMA2	1512	3.67255e-05	1.64313e-06	0.950298	0.04251	0.00715319	0.0496632	0.168271	1e-05
Adipose_Visceral_Omentum	pat_discovery	Adipose_Visceral_Omentum	ENSG00000249798	HSD3BP3	45	0.986315	0.00380571	0.00919865	3.48475e-05	0.000645632	0.00068048	18.5273	1e-05
Adipose_Visceral_Omentum	pat_discovery	Adipose_Visceral_Omentum	ENSG00000253476	RP11-395I14.2	731	0.677313	0.0345897	0.265812	0.0135661	0.00871873	0.0222848	0.642688	1e-05
Adipose_Visceral_Omentum	pat_discovery	Adipose_Visceral_Omentum	ENSG00000254362	RP11-14I17.3	730	0.760853	0.0232988	0.20235	0.00618905	0.00730927	0.0134983	1.181	1e-05
Adipose_Visceral_Omentum	pat_discovery	Adipose_Visceral_Omentum	ENSG00000260941	LINC00622	116	0.919817	0.00309267	0.0757258	0.0002535	0.00111065	0.00136415	4.38126	1e-05
Adipose_Visceral_Omentum	pat_discovery	Adipose_Visceral_Omentum	ENSG00000277586	NEFL	860	0.81136	0.0582749	0.11544	0.00828472	0.00663992	0.0149246	0.801466	1e-05
Adipose_Visceral_Omentum	pat_replication	Adipose_Visceral_Omentum	ENSG00000092607	TBX15	549	0.730789	0.0217564	0.22804	0.00677637	0.0126383	0.0194147	1.86505	1e-05
Adipose_Visceral_Omentum	pat_replication	Adipose_Visceral_Omentum	ENSG00000092621	PHGDH	247	0.568928	0.0093682	0.408124	0.00671347	0.0068654	0.0135789	1.02263	1e-05
Adipose_Visceral_Omentum	pat_replication	Adipose_Visceral_Omentum	ENSG00000092964	DPYSL2	878	0.384614	0.0147708	0.566948	0.0217613	0.0119065	0.0336678	0.547141	1e-05
Adipose_Visceral_Omentum	pat_replication	Adipose_Visceral_Omentum	ENSG00000104722	NEFM	1281	0.784347	0.0322202	0.17114	0.00702497	0.00526813	0.0122931	0.749914	1e-05
Adipose_Visceral_Omentum	pat_replication	Adipose_Visceral_Omentum	ENSG00000104756	KCTD9	496	0.854851	0.0254148	0.111656	0.00331479	0.00476286	0.00807765	1.43685	1e-05
Adipose_Visceral_Omentum	pat_replication	Adipose_Visceral_Omentum	ENSG00000104765	BNIP3L	513	0.800671	0.106351	0.0685829	0.00909433	0.015301	0.0243953	1.68247	1e-05
Adipose_Visceral_Omentum	pat_replication	Adipose_Visceral_Omentum	ENSG00000116874	WARS2	853	2.60318e-54	4.83922e-55	0.827942	0.153893	0.0181652	0.172058	0.118038	1e-05
Adipose_Visceral_Omentum	pat_replication	Adipose_Visceral_Omentum	ENSG00000116882	HAO2	110	0.967182	0.00373652	0.028108	0.000107725	0.000865347	0.000973072	8.03296	1e-05
Adipose_Visceral_Omentum	pat_replication	Adipose_Visceral_Omentum	ENSG00000134240	HMGCS2	64	0.977221	0.00552319	0.0162652	9.10303e-05	0.000899684	0.000990714	9.88335	1e-05
Adipose_Visceral_Omentum	pat_replication	Adipose_Visceral_Omentum	ENSG00000134250	NOTCH2	85	0.977681	0.00486459	0.0165889	8.17569e-05	0.000783638	0.000865395	9.58497	1e-05
Adipose_Visceral_Omentum	pat_replication	Adipose_Visceral_Omentum	ENSG00000143067	ZNF697	136	0.892132	0.00353512	0.102162	0.000403054	0.00176811	0.00217116	4.38679	1e-05
Adipose_Visceral_Omentum	pat_replication	Adipose_Visceral_Omentum	ENSG00000147437	GNRH1	524	4.22891e-05	0.802338	6.4573e-06	0.122437	0.0751763	0.197613	0.614	1e-05
Adipose_Visceral_Omentum	pat_replication	Adipose_Visceral_Omentum	ENSG00000147459	DOCK5	890	0.459387	0.0186934	0.486921	0.0197987	0.0152001	0.0349988	0.767736	1e-05
Adipose_Visceral_Omentum	pat_replication	Adipose_Visceral_Omentum	ENSG00000155761	SPAG17	2557	0.732015	0.0911359	0.150655	0.0187491	0.00744483	0.026194	0.397076	1e-05
Adipose_Visceral_Omentum	pat_replication	Adipose_Visceral_Omentum	ENSG00000184661	CDCA2	664	0.815024	0.0234899	0.150732	0.00433786	0.00641588	0.0107537	1.47904	1e-05
Adipose_Visceral_Omentum	pat_replication	Adipose_Visceral_Omentum	ENSG00000198857	HSD3BP5	131	0.943797	0.00371108	0.0509361	0.000198927	0.00135734	0.00155627	6.8233	1e-05
Adipose_Visceral_Omentum	pat_replication	Adipose_Visceral_Omentum	ENSG00000203855	HSD3BP4	69	0.969615	0.00659386	0.0215311	0.000144307	0.00211536	0.00225966	14.6587	1e-05
Adipose_Visceral_Omentum	pat_replication	Adipose_Visceral_Omentum	ENSG00000203857	HSD3B1	90	0.92318	0.00544339	0.0669812	0.00039094	0.00400476	0.0043957	10.2439	1e-05
Adipose_Visceral_Omentum	pat_replication	Adipose_Visceral_Omentum	ENSG00000203859	HSD3B2	281	0.889457	0.0108846	0.095091	0.00116026	0.00340733	0.00456759	2.9367	1e-05
Adipose_Visceral_Omentum	pat_replication	Adipose_Visceral_Omentum	ENSG00000221818	EBF2	730	0.833651	0.0347715	0.119951	0.00499649	0.00663009	0.0116266	1.32695	1e-05
Adipose_Visceral_Omentum	pat_replication	Adipose_Visceral_Omentum	ENSG00000221914	PPP2R2A	1114	0.752409	0.0283389	0.206213	0.00776159	0.00527704	0.0130386	0.679891	1e-05
Adipose_Visceral_Omentum	pat_replication	Adipose_Visceral_Omentum	ENSG00000224238	WARS2-IT1	319	0.852491	0.0476523	0.0832532	0.0046417	0.0119621	0.0166038	2.5771	1e-05
Adipose_Visceral_Omentum	pat_replication	Adipose_Visceral_Omentum	ENSG00000226443	GAPDHP32	156	0.723488	0.0039406	0.266632	0.00144777	0.00449077	0.00593854	3.10186	1e-05
Adipose_Visceral_Omentum	pat_replication	Adipose_Visceral_Omentum	ENSG00000228451	SDAD1P1	1520	1.18613e-25	1.12648e-26	0.89623	0.085097	0.0186731	0.10377	0.219434	1e-05
Adipose_Visceral_Omentum	pat_replication	Adipose_Visceral_Omentum	ENSG00000231365	RP11-418J17.1	1413	2.57917e-95	6.95091e-96	0.779741	0.210131	0.0101277	0.220259	0.048197	1e-05
Adipose_Visceral_Omentum	pat_replication	Adipose_Visceral_Omentum	ENSG00000232780	GAPDHP74	59	0.97029	0.00262249	0.0263191	7.04365e-05	0.000698345	0.000768781	9.91454	1e-05
Adipose_Visceral_Omentum	pat_replication	Adipose_Visceral_Omentum	ENSG00000235595	GAPDHP23	186	0.817079	0.00623757	0.169667	0.00128951	0.0057273	0.00701681	4.44147	1e-05
Adipose_Visceral_Omentum	pat_replication	Adipose_Visceral_Omentum	ENSG00000239873	GAPDHP27	106	0.954592	0.00414941	0.0397228	0.000171302	0.00136425	0.00153555	7.96399	1e-05
Adipose_Visceral_Omentum	pat_replication	Adipose_Visceral_Omentum	ENSG00000240244	GAPDHP33	166	0.0870584	0.000317708	0.899781	0.00327407	0.00956833	0.0128424	2.92246	1e-05
Adipose_Visceral_Omentum	pat_replication	Adipose_Visceral_Omentum	ENSG00000240694	PNMA2	1512	3.5448e-05	2.80817e-06	0.917767	0.0726955	0.00949902	0.0821946	0.130669	1e-05
Adipose_Visceral_Omentum	pat_replication	Adipose_Visceral_Omentum	ENSG00000249798	HSD3BP3	45	0.984441	0.00540318	0.00918117	4.94661e-05	0.000925477	0.000974944	18.7093	1e-05
Adipose_Visceral_Omentum	pat_replication	Adipose_Visceral_Omentum	ENSG00000253476	RP11-395I14.2	731	0.664061	0.0234114	0.260611	0.00914503	0.042771	0.051916	4.67697	1e-05
Adipose_Visceral_Omentum	pat_replication	Adipose_Visceral_Omentum	ENSG00000254362	RP11-14I17.3	730	0.712679	0.0600019	0.189539	0.0159358	0.0218448	0.0377805	1.3708	1e-05
Adipose_Visceral_Omentum	pat_replication	Adipose_Visceral_Omentum	ENSG00000260941	LINC00622	116	0.920197	0.00253454	0.075757	0.000207357	0.00130442	0.00151178	6.29073	1e-05
Adipose_Visceral_Omentum	pat_replication	Adipose_Visceral_Omentum	ENSG00000277586	NEFL	858	0.844333	0.0282057	0.119329	0.00398212	0.00415008	0.0081322	1.04218	1e-05
Artery_Aorta	pat_discovery	Artery_Aorta	ENSG00000092607	TBX15	768	0.552021	0.0270004	0.109073	0.0050281	0.306877	0.311905	61.0324	1e-05
Artery_Aorta	pat_discovery	Artery_Aorta	ENSG00000092621	PHGDH	199	0.783006	0.0152999	0.192158	0.00374896	0.00578662	0.00953558	1.54353	1e-05
Artery_Aorta	pat_discovery	Artery_Aorta	ENSG00000092964	DPYSL2	1321	0.0504535	0.00209788	0.899211	0.0373787	0.0108593	0.048238	0.290522	1e-05
Artery_Aorta	pat_discovery	Artery_Aorta	ENSG00000104722	NEFM	1097	0.835562	0.0401573	0.114606	0.00550381	0.00417133	0.00967515	0.757899	1e-05
Artery_Aorta	pat_discovery	Artery_Aorta	ENSG00000104756	KCTD9	745	9.67075e-07	0.501745	7.92035e-07	0.410842	0.0874114	0.498254	0.212762	1e-05
Artery_Aorta	pat_discovery	Artery_Aorta	ENSG00000104765	BNIP3L	683	0.839568	0.0162203	0.138607	0.00267493	0.00292948	0.00560442	1.09516	1e-05
Artery_Aorta	pat_discovery	Artery_Aorta	ENSG00000116874	WARS2	1199	6.77502e-41	3.18884e-38	0.00210381	0.990204	0.00769172	0.997896	0.00776781	1e-05
Artery_Aorta	pat_discovery	Artery_Aorta	ENSG00000134240	HMGCS2	119	0.970466	0.00321815	0.0256765	8.45912e-05	0.000554561	0.000639152	6.55578	1e-05
Artery_Aorta	pat_discovery	Artery_Aorta	ENSG00000134250	NOTCH2	207	0.856959	0.0052542	0.134475	0.000822007	0.00248992	0.00331193	3.02908	1e-05
Artery_Aorta	pat_discovery	Artery_Aorta	ENSG00000143067	ZNF697	235	0.000161341	7.93318e-07	0.984496	0.00483028	0.0105114	0.0153417	2.17616	1e-05
Artery_Aorta	pat_discovery	Artery_Aorta	ENSG00000147437	GNRH1	619	0.749429	0.0595119	0.169319	0.0134372	0.00830291	0.0217401	0.617903	1e-05
Artery_Aorta	pat_discovery	Artery_Aorta	ENSG00000147459	DOCK5	1256	0.278514	0.0259509	0.598015	0.0556791	0.0418408	0.0975198	0.751463	1e-05
Artery_Aorta	pat_discovery	Artery_Aorta	ENSG00000184661	CDCA2	937	0.590994	0.0452767	0.326672	0.0250147	0.0120421	0.0370568	0.481402	1e-05
Artery_Aorta	pat_discovery	Artery_Aorta	ENSG00000198857	HSD3BP5	288	0.890926	0.00618386	0.100145	0.000693047	0.00205259	0.00274564	2.96169	1e-05
Artery_Aorta	pat_discovery	Artery_Aorta	ENSG00000203859	HSD3B2	209	0.946475	0.00626094	0.0456076	0.000300338	0.00135638	0.00165672	4.51617	1e-05
Artery_Aorta	pat_discovery	Artery_Aorta	ENSG00000221818	EBF2	485	0.760642	0.0723253	0.106235	0.0100505	0.0507478	0.0607983	5.04927	1e-05
Artery_Aorta	pat_discovery	Artery_Aorta	ENSG00000221914	PPP2R2A	756	0.820684	0.0286457	0.13842	0.00482409	0.00742635	0.0122504	1.53943	1e-05
Artery_Aorta	pat_discovery	Artery_Aorta	ENSG00000224238	WARS2-IT1	665	0.764113	0.018173	0.207931	0.00494041	0.00484228	0.00978269	0.980138	1e-05
Artery_Aorta	pat_discovery	Artery_Aorta	ENSG00000226443	GAPDHP32	101	0.969036	0.00377579	0.0263179	0.000101778	0.000768034	0.000869812	7.54616	1e-05
Artery_Aorta	pat_discovery	Artery_Aorta	ENSG00000228451	SDAD1P1	1380	1.12937e-22	4.91968e-24	0.946689	0.0412268	0.0120839	0.0533107	0.293107	1e-05
Artery_Aorta	pat_discovery	Artery_Aorta	ENSG00000231365	RP11-418J17.1	1358	2.43551e-82	1.9277e-79	0.00126182	0.998728	9.85699e-06	0.998738	9.86954e-06	1e-05
Artery_Aorta	pat_discovery	Artery_Aorta	ENSG00000240694	PNMA2	1242	0.000116428	5.16955e-06	0.950587	0.0422001	0.00709171	0.0492918	0.16805	1e-05
Artery_Aorta	pat_discovery	Artery_Aorta	ENSG00000253476	RP11-395I14.2	449	0.918094	0.0096607	0.0699812	0.000734852	0.00152975	0.0022646	2.08172	1e-05
Artery_Aorta	pat_discovery	Artery_Aorta	ENSG00000254362	RP11-14I17.3	786	0.783966	0.0207938	0.185754	0.00492233	0.00456408	0.00948641	0.927219	1e-05
Artery_Aorta	pat_discovery	Artery_Aorta	ENSG00000260941	LINC00622	181	0.949335	0.0169898	0.0307786	0.000548483	0.00234815	0.00289663	4.28117	1e-05
Artery_Aorta	pat_discovery	Artery_Aorta	ENSG00000277586	NEFL	685	0.884589	0.0256646	0.0830759	0.00240602	0.00426435	0.00667037	1.77237	1e-05
Artery_Aorta	pat_replication	Artery_Aorta	ENSG00000092607	TBX15	768	0.785858	0.0362781	0.155277	0.00715273	0.0154342	0.0225869	2.15781	1e-05
Artery_Aorta	pat_replication	Artery_Aorta	ENSG00000092621	PHGDH	199	0.793512	0.0059383	0.194736	0.00145296	0.00436019	0.00581315	3.0009	1e-05
Artery_Aorta	pat_replication	Artery_Aorta	ENSG00000092964	DPYSL2	1321	0.0473209	0.00502624	0.843379	0.0895656	0.0147084	0.104274	0.164219	1e-05
Artery_Aorta	pat_replication	Artery_Aorta	ENSG00000104722	NEFM	1098	0.801251	0.0693564	0.109947	0.00950708	0.00993833	0.0194454	1.04536	1e-05
Artery_Aorta	pat_replication	Artery_Aorta	ENSG00000104756	KCTD9	745	2.64217e-05	0.501721	2.16394e-05	0.410823	0.0874077	0.498231	0.212762	1e-05
Artery_Aorta	pat_replication	Artery_Aorta	ENSG00000104765	BNIP3L	683	0.831061	0.0223239	0.137203	0.0036798	0.00573289	0.00941269	1.55794	1e-05
Artery_Aorta	pat_replication	Artery_Aorta	ENSG00000116874	WARS2	1199	2.12391e-38	6.36019e-39	0.659526	0.197356	0.143118	0.340474	0.725174	1e-05
Artery_Aorta	pat_replication	Artery_Aorta	ENSG00000134240	HMGCS2	119	0.96916	0.0042205	0.025642	0.000110799	0.000866895	0.000977694	7.82404	1e-05
Artery_Aorta	pat_replication	Artery_Aorta	ENSG00000134250	NOTCH2	206	0.855767	0.00622417	0.134185	0.000973101	0.00285067	0.00382377	2.92947	1e-05
Artery_Aorta	pat_replication	Artery_Aorta	ENSG00000143067	ZNF697	235	0.000159287	7.11182e-07	0.971964	0.00431604	0.0235597	0.0278758	5.45864	1e-05
Artery_Aorta	pat_replication	Artery_Aorta	ENSG00000147437	GNRH1	619	0.785995	0.0247026	0.17758	0.00557492	0.00614737	0.0117223	1.10268	1e-05
Artery_Aorta	pat_replication	Artery_Aorta	ENSG00000147459	DOCK5	1256	0.2988	0.0146035	0.641573	0.0313424	0.0136803	0.0450227	0.436478	1e-05
Artery_Aorta	pat_replication	Artery_Aorta	ENSG00000184661	CDCA2	937	0.582247	0.0452972	0.321838	0.0250125	0.0256053	0.0506178	1.0237	1e-05
Artery_Aorta	pat_replication	Artery_Aorta	ENSG00000198857	HSD3BP5	288	0.888937	0.00807653	0.0999215	0.000905688	0.00215925	0.00306493	2.38409	1e-05
Artery_Aorta	pat_replication	Artery_Aorta	ENSG00000203859	HSD3B2	209	0.943584	0.00893049	0.0454683	0.000428743	0.00158815	0.00201689	3.70419	1e-05
Artery_Aorta	pat_replication	Artery_Aorta	ENSG00000221818	EBF2	485	0.841038	0.0302679	0.117463	0.00422034	0.00701054	0.0112309	1.66113	1e-05
Artery_Aorta	pat_replication	Artery_Aorta	ENSG00000221914	PPP2R2A	754	0.812694	0.0385063	0.136515	0.00646242	0.00582182	0.0122842	0.900873	1e-05
Artery_Aorta	pat_replication	Artery_Aorta	ENSG00000224238	WARS2-IT1	666	0.765934	0.0163908	0.208492	0.00445695	0.00472669	0.00918365	1.06052	1e-05
Artery_Aorta	pat_replication	Artery_Aorta	ENSG00000226443	GAPDHP32	101	0.968843	0.00393771	0.0263127	0.000106143	0.000800383	0.000906526	7.5406	1e-05
Artery_Aorta	pat_replication	Artery_Aorta	ENSG00000228451	SDAD1P1	1381	1.10045e-22	7.01584e-24	0.922874	0.058819	0.0183066	0.0771256	0.311237	1e-05
Artery_Aorta	pat_replication	Artery_Aorta	ENSG00000231365	RP11-418J17.1	1358	1.56671e-79	3.44024e-80	0.811699	0.178226	0.0100751	0.188301	0.0565297	1e-05
Artery_Aorta	pat_replication	Artery_Aorta	ENSG00000240694	PNMA2	1242	0.000116544	4.66347e-06	0.951953	0.0380824	0.00984324	0.0479257	0.258472	1e-05
Artery_Aorta	pat_replication	Artery_Aorta	ENSG00000253476	RP11-395I14.2	449	0.910855	0.0161608	0.0694294	0.00122952	0.00232527	0.00355479	1.8912	1e-05
Artery_Aorta	pat_replication	Artery_Aorta	ENSG00000254362	RP11-14I17.3	786	0.717159	0.0805583	0.169925	0.0190743	0.0132836	0.0323579	0.696412	1e-05
Artery_Aorta	pat_replication	Artery_Aorta	ENSG00000260941	LINC00622	182	0.951493	0.0148592	0.0309772	0.000481574	0.00218901	0.00267059	4.54553	1e-05
Artery_Aorta	pat_replication	Artery_Aorta	ENSG00000277586	NEFL	685	0.889772	0.0217444	0.0835627	0.00203924	0.00288189	0.00492113	1.41322	1e-05
Artery_Coronary	pat_discovery	Artery_Coronary	ENSG00000092607	TBX15	806	0.539323	0.157174	0.206069	0.0600168	0.0374181	0.0974349	0.623461	1e-05
Artery_Coronary	pat_discovery	Artery_Coronary	ENSG00000092621	PHGDH	168	0.507012	0.347294	0.020259	0.0137653	0.11167	0.125435	8.11237	1e-05
Artery_Coronary	pat_discovery	Artery_Coronary	ENSG00000092964	DPYSL2	1229	0.724567	0.0241595	0.238815	0.0079584	0.00449927	0.0124577	0.565348	1e-05
Artery_Coronary	pat_discovery	Artery_Coronary	ENSG00000104722	NEFM	809	0.850141	0.0355072	0.105937	0.0044206	0.00399417	0.00841477	0.903535	1e-05
Artery_Coronary	pat_discovery	Artery_Coronary	ENSG00000104756	KCTD9	851	0.800402	0.0188243	0.172948	0.00406372	0.00376164	0.00782536	0.925662	1e-05
Artery_Coronary	pat_discovery	Artery_Coronary	ENSG00000104765	BNIP3L	860	0.848643	0.0365105	0.10527	0.0045239	0.00505283	0.00957673	1.11692	1e-05
Artery_Coronary	pat_discovery	Artery_Coronary	ENSG00000116874	WARS2	1396	4.08277e-25	2.24366e-22	0.00180658	0.99279	0.00540298	0.998193	0.00544221	1e-05
Artery_Coronary	pat_discovery	Artery_Coronary	ENSG00000116882	HAO2	310	0.85669	0.00845751	0.128983	0.00126876	0.00460097	0.00586973	3.62636	1e-05
Artery_Coronary	pat_discovery	Artery_Coronary	ENSG00000134240	HMGCS2	204	0.94536	0.00472319	0.0487766	0.0002428	0.000896905	0.00113971	3.69401	1e-05
Artery_Coronary	pat_discovery	Artery_Coronary	ENSG00000134250	NOTCH2	63	0.979236	0.00181745	0.0185283	3.40047e-05	0.000383699	0.000417703	11.2837	1e-05
Artery_Coronary	pat_discovery	Artery_Coronary	ENSG00000143067	ZNF697	270	0.439648	0.0233358	0.496452	0.0263366	0.0142273	0.0405639	0.540212	1e-05
Artery_Coronary	pat_discovery	Artery_Coronary	ENSG00000147437	GNRH1	611	0.783348	0.0318361	0.169384	0.00687539	0.00855675	0.0154321	1.24455	1e-05
Artery_Coronary	pat_discovery	Artery_Coronary	ENSG00000147459	DOCK5	968	0.789898	0.022216	0.178844	0.00502599	0.00401637	0.00904237	0.79912	1e-05
Artery_Coronary	pat_discovery	Artery_Coronary	ENSG00000155761	SPAG17	2372	0.719838	0.0738549	0.180345	0.0184958	0.00746661	0.0259624	0.403692	1e-05
Artery_Coronary	pat_discovery	Artery_Coronary	ENSG00000184661	CDCA2	623	0.787502	0.0999732	0.0882104	0.0111852	0.0131292	0.0243144	1.17381	1e-05
Artery_Coronary	pat_discovery	Artery_Coronary	ENSG00000198857	HSD3BP5	132	0.967103	0.00736254	0.0242954	0.000183906	0.00105469	0.0012386	5.73496	1e-05
Artery_Coronary	pat_discovery	Artery_Coronary	ENSG00000203855	HSD3BP4	276	0.831377	0.0175122	0.144029	0.00302979	0.0040516	0.00708138	1.33726	1e-05
Artery_Coronary	pat_discovery	Artery_Coronary	ENSG00000203859	HSD3B2	228	0.931903	0.00724187	0.0589922	0.000457026	0.0014061	0.00186313	3.07664	1e-05
Artery_Coronary	pat_discovery	Artery_Coronary	ENSG00000221818	EBF2	683	0.834662	0.0413204	0.10914	0.00539356	0.00948409	0.0148776	1.75841	1e-05
Artery_Coronary	pat_discovery	Artery_Coronary	ENSG00000221914	PPP2R2A	931	0.822567	0.0362705	0.128889	0.00567669	0.00659664	0.0122733	1.16206	1e-05
Artery_Coronary	pat_discovery	Artery_Coronary	ENSG00000224238	WARS2-IT1	353	0.916877	0.01352	0.0658074	0.000967549	0.0028282	0.00379575	2.92306	1e-05
Artery_Coronary	pat_discovery	Artery_Coronary	ENSG00000226443	GAPDHP32	188	0.96839	0.00573911	0.02494	0.000147022	0.000783949	0.000930971	5.3322	1e-05
Artery_Coronary	pat_discovery	Artery_Coronary	ENSG00000228451	SDAD1P1	903	1.29014e-11	3.96289e-13	0.9592	0.0294522	0.0113482	0.0408004	0.385311	1e-05
Artery_Coronary	pat_discovery	Artery_Coronary	ENSG00000231365	RP11-418J17.1	651	3.32681e-30	2.36728e-27	0.00140334	0.998586	1.09808e-05	0.998597	1.09964e-05	1e-05
Artery_Coronary	pat_discovery	Artery_Coronary	ENSG00000240244	GAPDHP33	206	0.945829	0.00531104	0.0476174	0.000266406	0.000976081	0.00124249	3.66388	1e-05
Artery_Coronary	pat_discovery	Artery_Coronary	ENSG00000240694	PNMA2	1175	1.29765e-06	0.672446	3.7394e-07	0.193643	0.13391	0.327553	0.69153	1e-05
Artery_Coronary	pat_discovery	Artery_Coronary	ENSG00000253476	RP11-395I14.2	796	0.750006	0.0471163	0.183962	0.0115494	0.00736661	0.018916	0.637837	1e-05
Artery_Coronary	pat_discovery	Artery_Coronary	ENSG00000254362	RP11-14I17.3	743	0.836332	0.0280129	0.126874	0.00424508	0.00453664	0.00878172	1.06868	1e-05
Artery_Coronary	pat_discovery	Artery_Coronary	ENSG00000260941	LINC00622	114	0.973737	0.0036283	0.0218822	8.08649e-05	0.000671606	0.000752471	8.30529	1e-05
Artery_Coronary	pat_discovery	Artery_Coronary	ENSG00000277586	NEFL	1259	0.750095	0.0652548	0.162693	0.0141457	0.00781134	0.0219571	0.552205	1e-05
Artery_Coronary	pat_replication	Artery_Coronary	ENSG00000092607	TBX15	806	0.663728	0.0520378	0.253603	0.0198723	0.0107587	0.030631	0.541394	1e-05
Artery_Coronary	pat_replication	Artery_Coronary	ENSG00000092621	PHGDH	168	0.947775	0.0120508	0.0378708	0.000479696	0.00182357	0.00230326	3.8015	1e-05
Artery_Coronary	pat_replication	Artery_Coronary	ENSG00000092964	DPYSL2	1230	0.720026	0.0278508	0.237497	0.00918101	0.00544519	0.0146262	0.593092	1e-05
Artery_Coronary	pat_replication	Artery_Coronary	ENSG00000104722	NEFM	810	0.858982	0.0269836	0.107082	0.00336022	0.00359187	0.00695209	1.06894	1e-05
Artery_Coronary	pat_replication	Artery_Coronary	ENSG00000104756	KCTD9	849	0.769295	0.0471088	0.16583	0.0101472	0.00761849	0.0177657	0.750798	1e-05
Artery_Coronary	pat_replication	Artery_Coronary	ENSG00000104765	BNIP3L	860	0.861058	0.0252522	0.10681	0.00312866	0.00375068	0.00687935	1.19881	1e-05
Artery_Coronary	pat_replication	Artery_Coronary	ENSG00000116874	WARS2	1396	1.45127e-22	5.51134e-23	0.642169	0.243757	0.114074	0.357831	0.467985	1e-05
Artery_Coronary	pat_replication	Artery_Coronary	ENSG00000116882	HAO2	310	0.859393	0.00750875	0.12939	0.00112793	0.00258056	0.00370849	2.28787	1e-05
Artery_Coronary	pat_replication	Artery_Coronary	ENSG00000134240	HMGCS2	204	0.944725	0.00525377	0.0487438	0.000270065	0.00100776	0.00127782	3.73154	1e-05
Artery_Coronary	pat_replication	Artery_Coronary	ENSG00000134250	NOTCH2	63	0.970085	0.0101263	0.0183552	0.000190359	0.00124323	0.00143359	6.53095	1e-05
Artery_Coronary	pat_replication	Artery_Coronary	ENSG00000143067	ZNF697	271	0.46034	0.00429128	0.520465	0.00484171	0.0100623	0.014904	2.07826	1e-05
Artery_Coronary	pat_replication	Artery_Coronary	ENSG00000147437	GNRH1	611	0.7842	0.0327513	0.169568	0.00707544	0.00640512	0.0134806	0.905261	1e-05
Artery_Coronary	pat_replication	Artery_Coronary	ENSG00000147459	DOCK5	968	0.753098	0.0526782	0.170512	0.0119153	0.0117966	0.0237119	0.990042	1e-05
Artery_Coronary	pat_replication	Artery_Coronary	ENSG00000155761	SPAG17	2372	0.704391	0.0883139	0.176475	0.0221171	0.00870245	0.0308195	0.393472	1e-05
Artery_Coronary	pat_replication	Artery_Coronary	ENSG00000184661	CDCA2	623	0.856391	0.0375832	0.0959268	0.00420391	0.0058954	0.0100993	1.40236	1e-05
Artery_Coronary	pat_replication	Artery_Coronary	ENSG00000198857	HSD3BP5	132	0.969428	0.00522266	0.0243538	0.000130337	0.000865584	0.000995921	6.64111	1e-05
Artery_Coronary	pat_replication	Artery_Coronary	ENSG00000203855	HSD3BP4	277	0.844532	0.00586292	0.146521	0.00101511	0.0020685	0.00308361	2.0377	1e-05
Artery_Coronary	pat_replication	Artery_Coronary	ENSG00000203859	HSD3B2	228	0.929554	0.00941168	0.0588435	0.000594191	0.00159686	0.00219105	2.68745	1e-05
Artery_Coronary	pat_replication	Artery_Coronary	ENSG00000221818	EBF2	683	0.831661	0.0473096	0.108748	0.00618008	0.00610179	0.0122819	0.987332	1e-05
Artery_Coronary	pat_replication	Artery_Coronary	ENSG00000221914	PPP2R2A	931	0.780854	0.0745916	0.122353	0.0116774	0.0105235	0.0222009	0.901193	1e-05
Artery_Coronary	pat_replication	Artery_Coronary	ENSG00000224238	WARS2-IT1	353	0.899747	0.0293143	0.0645779	0.00209972	0.00426161	0.00636134	2.02961	1e-05
Artery_Coronary	pat_replication	Artery_Coronary	ENSG00000226443	GAPDHP32	188	0.965256	0.00852897	0.0248593	0.000218519	0.00113689	0.00135541	5.20268	1e-05
Artery_Coronary	pat_replication	Artery_Coronary	ENSG00000228451	SDAD1P1	904	1.15319e-11	6.2322e-13	0.859026	0.0463298	0.0946443	0.140974	2.04284	1e-05
Artery_Coronary	pat_replication	Artery_Coronary	ENSG00000231365	RP11-418J17.1	651	2.22132e-27	1.21646e-28	0.937017	0.0513022	0.0116804	0.0629826	0.227679	1e-05
Artery_Coronary	pat_replication	Artery_Coronary	ENSG00000240244	GAPDHP33	205	0.944081	0.00682887	0.0474216	0.000341691	0.00132676	0.00166845	3.88293	1e-05
Artery_Coronary	pat_replication	Artery_Coronary	ENSG00000240694	PNMA2	1174	3.54849e-05	0.672449	1.0223e-05	0.193594	0.133911	0.327505	0.691714	1e-05
Artery_Coronary	pat_replication	Artery_Coronary	ENSG00000253476	RP11-395I14.2	796	0.766031	0.0315091	0.187892	0.00772172	0.00684609	0.0145678	0.886602	1e-05
Artery_Coronary	pat_replication	Artery_Coronary	ENSG00000254362	RP11-14I17.3	743	0.829721	0.0333999	0.125871	0.0050609	0.00594704	0.0110079	1.17509	1e-05
Artery_Coronary	pat_replication	Artery_Coronary	ENSG00000260941	LINC00622	114	0.971946	0.00516448	0.0218419	0.000115125	0.000932677	0.0010478	8.10139	1e-05
Artery_Coronary	pat_replication	Artery_Coronary	ENSG00000277586	NEFL	1259	0.777492	0.0394237	0.168635	0.00854497	0.00590409	0.0144491	0.690944	1e-05
Artery_Tibial	pat_discovery	Artery_Tibial	ENSG00000092607	TBX15	693	0.806496	0.0222937	0.161208	0.00445068	0.00555169	0.0100024	1.24738	1e-05
Artery_Tibial	pat_discovery	Artery_Tibial	ENSG00000092621	PHGDH	182	0.000370337	2.98911e-06	0.97744	0.00787491	0.0143117	0.0221866	1.81738	1e-05
Artery_Tibial	pat_discovery	Artery_Tibial	ENSG00000092964	DPYSL2	1171	0.00208303	9.18892e-05	0.945083	0.0416797	0.0110626	0.0527422	0.265419	1e-05
Artery_Tibial	pat_discovery	Artery_Tibial	ENSG00000104722	NEFM	898	0.809305	0.030173	0.150638	0.0056119	0.00427242	0.00988432	0.761314	1e-05
Artery_Tibial	pat_discovery	Artery_Tibial	ENSG00000104756	KCTD9	858	1.62427e-05	6.2837e-07	0.940091	0.0363451	0.0235472	0.0598923	0.647877	1e-05
Artery_Tibial	pat_discovery	Artery_Tibial	ENSG00000104765	BNIP3L	454	0.894358	0.0143312	0.0874017	0.00139802	0.00251151	0.00390953	1.79648	1e-05
Artery_Tibial	pat_discovery	Artery_Tibial	ENSG00000116874	WARS2	987	6.17807e-82	2.88665e-79	0.00212267	0.99179	0.00608694	0.997877	0.00613732	1e-05
Artery_Tibial	pat_discovery	Artery_Tibial	ENSG00000116882	HAO2	143	0.9414	0.0116504	0.0422232	0.000518328	0.00420802	0.00472635	8.11846	1e-05
Artery_Tibial	pat_discovery	Artery_Tibial	ENSG00000134240	HMGCS2	33	0.98947	0.0021941	0.00786682	1.69918e-05	0.000452464	0.000469456	26.6283	1e-05
Artery_Tibial	pat_discovery	Artery_Tibial	ENSG00000134250	NOTCH2	207	0.88505	0.00557245	0.104991	0.000657313	0.00372987	0.00438719	5.67442	1e-05
Artery_Tibial	pat_discovery	Artery_Tibial	ENSG00000143067	ZNF697	436	5.10452e-05	3.08138e-07	0.976519	0.00587728	0.0175529	0.0234301	2.98656	1e-05
Artery_Tibial	pat_discovery	Artery_Tibial	ENSG00000147437	GNRH1	666	0.652655	0.0810079	0.185094	0.0229157	0.0583269	0.0812426	2.54528	1e-05
Artery_Tibial	pat_discovery	Artery_Tibial	ENSG00000147459	DOCK5	1326	1.20564e-07	0.0625186	1.80105e-06	0.93393	0.00354925	0.937479	0.00380034	1e-05
Artery_Tibial	pat_discovery	Artery_Tibial	ENSG00000184661	CDCA2	335	0.881403	0.0526151	0.0537877	0.00320185	0.00899239	0.0121942	2.8085	1e-05
Artery_Tibial	pat_discovery	Artery_Tibial	ENSG00000198857	HSD3BP5	77	0.419745	0.00224095	0.555832	0.00294826	0.0192337	0.022182	6.52377	1e-05
Artery_Tibial	pat_discovery	Artery_Tibial	ENSG00000203855	HSD3BP4	36	0.987471	0.00147957	0.0107206	1.57504e-05	0.000312667	0.000328417	19.8513	1e-05
Artery_Tibial	pat_discovery	Artery_Tibial	ENSG00000203859	HSD3B2	148	0.945529	0.00359806	0.0493874	0.000186637	0.00129936	0.001486	6.96199	1e-05
Artery_Tibial	pat_discovery	Artery_Tibial	ENSG00000221818	EBF2	931	0.000412705	2.70237e-05	0.872266	0.0570453	0.0702493	0.127295	1.23146	1e-05
Artery_Tibial	pat_discovery	Artery_Tibial	ENSG00000221914	PPP2R2A	638	0.862936	0.0185123	0.1123	0.0024053	0.00384679	0.00625209	1.5993	1e-05
Artery_Tibial	pat_discovery	Artery_Tibial	ENSG00000224238	WARS2-IT1	327	0.874407	0.00792421	0.114509	0.0010356	0.00212391	0.00315951	2.0509	1e-05
Artery_Tibial	pat_discovery	Artery_Tibial	ENSG00000226172	RP4-712E4.1	840	3.0748e-22	1.76565e-21	0.0055352	0.0308213	0.963644	0.994465	31.2655	1e-05
Artery_Tibial	pat_discovery	Artery_Tibial	ENSG00000226443	GAPDHP32	117	0.771427	0.0025698	0.222644	0.00073906	0.00261978	0.00335884	3.54475	1e-05
Artery_Tibial	pat_discovery	Artery_Tibial	ENSG00000228451	SDAD1P1	1445	4.69333e-61	2.14171e-62	0.945511	0.0431351	0.0113538	0.0544889	0.263214	1e-05
Artery_Tibial	pat_discovery	Artery_Tibial	ENSG00000231365	RP11-418J17.1	1270	2.79747e-177	2.2065e-174	0.00126621	0.998724	9.93276e-06	0.998734	9.94546e-06	1e-05
Artery_Tibial	pat_discovery	Artery_Tibial	ENSG00000240694	PNMA2	1387	1.0271e-11	4.29062e-13	0.953296	0.0398164	0.00688734	0.0467037	0.172978	1e-05
Artery_Tibial	pat_discovery	Artery_Tibial	ENSG00000253476	RP11-395I14.2	455	0.887977	0.0104308	0.0980743	0.00114969	0.0023682	0.00351789	2.05987	1e-05
Artery_Tibial	pat_discovery	Artery_Tibial	ENSG00000254362	RP11-14I17.3	904	0.154593	0.00558453	0.803947	0.029035	0.00684022	0.0358752	0.235585	1e-05
Artery_Tibial	pat_discovery	Artery_Tibial	ENSG00000260941	LINC00622	33	0.993335	0.000768532	0.0057576	4.32009e-06	0.000134495	0.000138816	31.1325	1e-05
Artery_Tibial	pat_discovery	Artery_Tibial	ENSG00000277586	NEFL	973	0.805363	0.0760746	0.0996021	0.00939885	0.00956132	0.0189602	1.01729	1e-05
Artery_Tibial	pat_replication	Artery_Tibial	ENSG00000092607	TBX15	693	0.805604	0.0233323	0.16103	0.00465847	0.00537462	0.0100331	1.15373	1e-05
Artery_Tibial	pat_replication	Artery_Tibial	ENSG00000092621	PHGDH	182	0.000372037	2.38337e-06	0.981927	0.00627906	0.01142	0.0176991	1.81874	1e-05
Artery_Tibial	pat_replication	Artery_Tibial	ENSG00000092964	DPYSL2	1171	0.00208523	6.94654e-05	0.946084	0.0314966	0.0202649	0.0517615	0.643397	1e-05
Artery_Tibial	pat_replication	Artery_Tibial	ENSG00000104722	NEFM	899	0.808617	0.0299781	0.150617	0.00557868	0.0052093	0.010788	0.933787	1e-05
Artery_Tibial	pat_replication	Artery_Tibial	ENSG00000104756	KCTD9	858	1.62206e-05	6.09672e-07	0.938815	0.0352606	0.0259079	0.0611684	0.734755	1e-05
Artery_Tibial	pat_replication	Artery_Tibial	ENSG00000104765	BNIP3L	454	0.879714	0.0266081	0.0859706	0.00259518	0.00511248	0.00770766	1.96999	1e-05
Artery_Tibial	pat_replication	Artery_Tibial	ENSG00000116874	WARS2	987	1.87982e-79	7.11582e-80	0.645868	0.244376	0.109755	0.354132	0.449125	1e-05
Artery_Tibial	pat_replication	Artery_Tibial	ENSG00000116882	HAO2	143	0.949933	0.00536841	0.0426059	0.000238927	0.00185421	0.00209314	7.76056	1e-05
Artery_Tibial	pat_replication	Artery_Tibial	ENSG00000134240	HMGCS2	32	0.990044	0.00183714	0.00773882	1.39946e-05	0.000365597	0.000379591	26.124	1e-05
Artery_Tibial	pat_replication	Artery_Tibial	ENSG00000134250	NOTCH2	207	0.884976	0.00608952	0.104982	0.000719148	0.00323356	0.00395271	4.49638	1e-05
Artery_Tibial	pat_replication	Artery_Tibial	ENSG00000143067	ZNF697	437	5.08717e-05	4.69579e-07	0.973925	0.00897291	0.017051	0.0260239	1.90028	1e-05
Artery_Tibial	pat_replication	Artery_Tibial	ENSG00000147437	GNRH1	666	0.755223	0.018337	0.214183	0.00519335	0.00706422	0.0122576	1.36024	1e-05
Artery_Tibial	pat_replication	Artery_Tibial	ENSG00000147459	DOCK5	1326	3.29656e-06	0.0625154	4.92456e-05	0.933882	0.00355013	0.937432	0.00380147	1e-05
Artery_Tibial	pat_replication	Artery_Tibial	ENSG00000184661	CDCA2	334	0.914425	0.0242027	0.055543	0.00146573	0.00436401	0.00582974	2.97736	1e-05
Artery_Tibial	pat_replication	Artery_Tibial	ENSG00000198857	HSD3BP5	77	0.421197	0.00133034	0.557753	0.00174368	0.0179762	0.0197198	10.3093	1e-05
Artery_Tibial	pat_replication	Artery_Tibial	ENSG00000203855	HSD3BP4	36	0.982387	0.0058973	0.0106654	6.30371e-05	0.000987544	0.00105058	15.6661	1e-05
Artery_Tibial	pat_replication	Artery_Tibial	ENSG00000203859	HSD3B2	148	0.938376	0.00938392	0.0490138	0.000487408	0.002739	0.00322641	5.61953	1e-05
Artery_Tibial	pat_replication	Artery_Tibial	ENSG00000221818	EBF2	931	0.000314177	3.52067e-05	0.664022	0.074149	0.261479	0.335628	3.5264	1e-05
Artery_Tibial	pat_replication	Artery_Tibial	ENSG00000221914	PPP2R2A	638	0.774798	0.094605	0.10083	0.0122942	0.0174726	0.0297668	1.42121	1e-05
Artery_Tibial	pat_replication	Artery_Tibial	ENSG00000224238	WARS2-IT1	327	0.862976	0.0156972	0.113012	0.00204938	0.00626517	0.00831455	3.05711	1e-05
Artery_Tibial	pat_replication	Artery_Tibial	ENSG00000226172	RP4-712E4.1	841	5.15112e-20	2.34748e-21	0.926692	0.0422003	0.0311077	0.073308	0.737145	1e-05
Artery_Tibial	pat_replication	Artery_Tibial	ENSG00000226443	GAPDHP32	117	0.770269	0.00264521	0.22231	0.000759429	0.00401615	0.00477558	5.28839	1e-05
Artery_Tibial	pat_replication	Artery_Tibial	ENSG00000228451	SDAD1P1	1445	4.5697e-61	2.98077e-62	0.92063	0.0600324	0.0193374	0.0793698	0.322116	1e-05
Artery_Tibial	pat_replication	Artery_Tibial	ENSG00000231365	RP11-418J17.1	1270	1.94614e-174	2.39096e-175	0.880877	0.108211	0.0109125	0.119123	0.100845	1e-05
Artery_Tibial	pat_replication	Artery_Tibial	ENSG00000240694	PNMA2	1388	9.78002e-12	8.83869e-13	0.908119	0.0820614	0.00981941	0.0918808	0.119659	1e-05
Artery_Tibial	pat_replication	Artery_Tibial	ENSG00000253476	RP11-395I14.2	455	0.851632	0.0408259	0.0940601	0.00450011	0.00898187	0.013482	1.99592	1e-05
Artery_Tibial	pat_replication	Artery_Tibial	ENSG00000254362	RP11-14I17.3	903	0.152622	0.00715167	0.79359	0.0371771	0.00945922	0.0466363	0.254437	1e-05
Artery_Tibial	pat_replication	Artery_Tibial	ENSG00000260941	LINC00622	33	0.992749	0.00125334	0.0057542	7.02774e-06	0.000236878	0.000243905	33.7061	1e-05
Artery_Tibial	pat_replication	Artery_Tibial	ENSG00000277586	NEFL	973	0.859441	0.0275346	0.10629	0.00340196	0.00333239	0.00673435	0.979548	1e-05
Heart_Atrial_Appendage	pat_discovery	Heart_Atrial_Appendage	ENSG00000092607	TBX15	934	0.00211195	0.169319	0.0054786	0.438846	0.384244	0.82309	0.875579	1e-05
Heart_Atrial_Appendage	pat_discovery	Heart_Atrial_Appendage	ENSG00000092621	PHGDH	223	0.686722	0.0959052	0.168949	0.02357	0.0248539	0.0484239	1.05447	1e-05
Heart_Atrial_Appendage	pat_discovery	Heart_Atrial_Appendage	ENSG00000092964	DPYSL2	1294	0.747388	0.0486249	0.184695	0.0120089	0.00728359	0.0192925	0.606515	1e-05
Heart_Atrial_Appendage	pat_discovery	Heart_Atrial_Appendage	ENSG00000104722	NEFM	975	0.838201	0.0433562	0.107853	0.00557374	0.0050157	0.0105894	0.899882	1e-05
Heart_Atrial_Appendage	pat_discovery	Heart_Atrial_Appendage	ENSG00000104756	KCTD9	673	0.862881	0.0309849	0.0981998	0.00352181	0.00441231	0.00793413	1.25285	1e-05
Heart_Atrial_Appendage	pat_discovery	Heart_Atrial_Appendage	ENSG00000104765	BNIP3L	496	0.914414	0.0191628	0.0625941	0.00130923	0.00251988	0.00382911	1.92471	1e-05
Heart_Atrial_Appendage	pat_discovery	Heart_Atrial_Appendage	ENSG00000116874	WARS2	1135	7.86967e-40	3.7025e-37	0.00210835	0.991927	0.00596493	0.997892	0.00601348	1e-05
Heart_Atrial_Appendage	pat_discovery	Heart_Atrial_Appendage	ENSG00000134240	HMGCS2	168	0.900847	0.0167297	0.0753847	0.00139433	0.00564397	0.0070383	4.04781	1e-05
Heart_Atrial_Appendage	pat_discovery	Heart_Atrial_Appendage	ENSG00000134250	NOTCH2	81	0.979216	0.003041	0.0171555	5.2742e-05	0.000535066	0.000587808	10.145	1e-05
Heart_Atrial_Appendage	pat_discovery	Heart_Atrial_Appendage	ENSG00000143067	ZNF697	329	0.00209277	2.39576e-05	0.97817	0.0111894	0.00852433	0.0197137	0.761824	1e-05
Heart_Atrial_Appendage	pat_discovery	Heart_Atrial_Appendage	ENSG00000147437	GNRH1	498	0.850105	0.0650329	0.0661758	0.0050488	0.0136379	0.0186867	2.70121	1e-05
Heart_Atrial_Appendage	pat_discovery	Heart_Atrial_Appendage	ENSG00000147459	DOCK5	1320	0.525639	0.027558	0.415991	0.0218004	0.00901158	0.030812	0.413368	1e-05
Heart_Atrial_Appendage	pat_discovery	Heart_Atrial_Appendage	ENSG00000184661	CDCA2	986	0.571064	0.0503716	0.333425	0.0293945	0.0157449	0.0451394	0.535641	1e-05
Heart_Atrial_Appendage	pat_discovery	Heart_Atrial_Appendage	ENSG00000198857	HSD3BP5	312	0.765733	0.00741364	0.221602	0.00214239	0.00310842	0.00525082	1.45091	1e-05
Heart_Atrial_Appendage	pat_discovery	Heart_Atrial_Appendage	ENSG00000203855	HSD3BP4	175	0.931509	0.0075274	0.0588451	0.000473875	0.00164455	0.00211842	3.47042	1e-05
Heart_Atrial_Appendage	pat_discovery	Heart_Atrial_Appendage	ENSG00000203859	HSD3B2	124	0.955815	0.0142246	0.0268961	0.000397606	0.00266691	0.00306451	6.70741	1e-05
Heart_Atrial_Appendage	pat_discovery	Heart_Atrial_Appendage	ENSG00000221818	EBF2	1148	0.569765	0.0597911	0.32307	0.0338895	0.013485	0.0473745	0.397911	1e-05
Heart_Atrial_Appendage	pat_discovery	Heart_Atrial_Appendage	ENSG00000221914	PPP2R2A	1167	1.22149e-06	0.633224	2.83043e-07	0.14651	0.220264	0.366774	1.50341	1e-05
Heart_Atrial_Appendage	pat_discovery	Heart_Atrial_Appendage	ENSG00000224238	WARS2-IT1	260	0.946493	0.0127304	0.0373854	0.000499943	0.00289164	0.00339158	5.78393	1e-05
Heart_Atrial_Appendage	pat_discovery	Heart_Atrial_Appendage	ENSG00000226443	GAPDHP32	183	0.810965	0.00417554	0.181229	0.00093042	0.00270045	0.00363087	2.9024	1e-05
Heart_Atrial_Appendage	pat_discovery	Heart_Atrial_Appendage	ENSG00000228451	SDAD1P1	1450	8.44063e-19	4.22473e-20	0.941796	0.047128	0.0110761	0.058204	0.235021	1e-05
Heart_Atrial_Appendage	pat_discovery	Heart_Atrial_Appendage	ENSG00000231365	RP11-418J17.1	941	1.81266e-36	1.2879e-33	0.00140546	0.998584	1.09834e-05	0.998595	1.0999e-05	1e-05
Heart_Atrial_Appendage	pat_discovery	Heart_Atrial_Appendage	ENSG00000240244	GAPDHP33	361	0.497181	0.00549401	0.484583	0.00534741	0.0073947	0.0127421	1.38286	1e-05
Heart_Atrial_Appendage	pat_discovery	Heart_Atrial_Appendage	ENSG00000240694	PNMA2	1145	0.62623	0.0244962	0.329339	0.0128757	0.00705911	0.0199348	0.548251	1e-05
Heart_Atrial_Appendage	pat_discovery	Heart_Atrial_Appendage	ENSG00000253476	RP11-395I14.2	567	0.856372	0.0320171	0.101965	0.00380629	0.00583974	0.00964603	1.53423	1e-05
Heart_Atrial_Appendage	pat_discovery	Heart_Atrial_Appendage	ENSG00000260941	LINC00622	304	0.884164	0.00857226	0.101802	0.000982526	0.00447877	0.0054613	4.55842	1e-05
Heart_Atrial_Appendage	pat_discovery	Heart_Atrial_Appendage	ENSG00000277586	NEFL	722	0.880655	0.0234973	0.0903231	0.00240685	0.00311793	0.00552477	1.29544	1e-05
Heart_Atrial_Appendage	pat_replication	Heart_Atrial_Appendage	ENSG00000092607	TBX15	934	0.21682	0.038496	0.56245	0.0997798	0.0824548	0.182235	0.826368	1e-05
Heart_Atrial_Appendage	pat_replication	Heart_Atrial_Appendage	ENSG00000092621	PHGDH	223	0.78551	0.00789682	0.193254	0.00193139	0.0114081	0.0133394	5.90665	1e-05
Heart_Atrial_Appendage	pat_replication	Heart_Atrial_Appendage	ENSG00000092964	DPYSL2	1295	0.68608	0.104923	0.169692	0.0259378	0.0133678	0.0393056	0.515379	1e-05
Heart_Atrial_Appendage	pat_replication	Heart_Atrial_Appendage	ENSG00000104722	NEFM	976	0.847894	0.0340797	0.109174	0.0043836	0.00446856	0.00885215	1.01938	1e-05
Heart_Atrial_Appendage	pat_replication	Heart_Atrial_Appendage	ENSG00000104756	KCTD9	673	0.874518	0.0204005	0.0995242	0.00231844	0.00323872	0.00555716	1.39694	1e-05
Heart_Atrial_Appendage	pat_replication	Heart_Atrial_Appendage	ENSG00000104765	BNIP3L	496	0.882359	0.0479637	0.0603999	0.00327724	0.00600052	0.00927776	1.83096	1e-05
Heart_Atrial_Appendage	pat_replication	Heart_Atrial_Appendage	ENSG00000116874	WARS2	1135	2.65244e-37	6.33566e-38	0.710611	0.169618	0.119771	0.289389	0.706123	1e-05
Heart_Atrial_Appendage	pat_replication	Heart_Atrial_Appendage	ENSG00000134240	HMGCS2	168	0.90427	0.0142858	0.0756711	0.00119088	0.00458237	0.00577326	3.84788	1e-05
Heart_Atrial_Appendage	pat_replication	Heart_Atrial_Appendage	ENSG00000134250	NOTCH2	80	0.978218	0.00400661	0.0170271	6.90611e-05	0.000679081	0.000748142	9.83304	1e-05
Heart_Atrial_Appendage	pat_replication	Heart_Atrial_Appendage	ENSG00000143067	ZNF697	330	0.00206538	4.20827e-05	0.96715	0.0196949	0.0110473	0.0307422	0.560921	1e-05
Heart_Atrial_Appendage	pat_replication	Heart_Atrial_Appendage	ENSG00000147437	GNRH1	498	0.903656	0.0211392	0.0703444	0.00164235	0.00321847	0.00486082	1.95968	1e-05
Heart_Atrial_Appendage	pat_replication	Heart_Atrial_Appendage	ENSG00000147459	DOCK5	1320	0.507789	0.0416844	0.401864	0.0329733	0.0156893	0.0486626	0.47582	1e-05
Heart_Atrial_Appendage	pat_replication	Heart_Atrial_Appendage	ENSG00000184661	CDCA2	986	0.608242	0.0180173	0.355132	0.0105116	0.0080976	0.0186092	0.770348	1e-05
Heart_Atrial_Appendage	pat_replication	Heart_Atrial_Appendage	ENSG00000198857	HSD3BP5	312	0.767422	0.00550407	0.222091	0.00158948	0.00339394	0.00498341	2.13525	1e-05
Heart_Atrial_Appendage	pat_replication	Heart_Atrial_Appendage	ENSG00000203855	HSD3BP4	175	0.930131	0.00824746	0.058758	0.000518662	0.00234516	0.00286382	4.52155	1e-05
Heart_Atrial_Appendage	pat_replication	Heart_Atrial_Appendage	ENSG00000203859	HSD3B2	124	0.961596	0.00835308	0.0270588	0.000232291	0.00276015	0.00299244	11.8823	1e-05
Heart_Atrial_Appendage	pat_replication	Heart_Atrial_Appendage	ENSG00000221818	EBF2	1148	0.608167	0.0252213	0.344845	0.0142936	0.00747328	0.0217669	0.522841	1e-05
Heart_Atrial_Appendage	pat_replication	Heart_Atrial_Appendage	ENSG00000221914	PPP2R2A	1166	3.33854e-05	0.633272	7.73002e-06	0.146407	0.22028	0.366686	1.50457	1e-05
Heart_Atrial_Appendage	pat_replication	Heart_Atrial_Appendage	ENSG00000224238	WARS2-IT1	260	0.935892	0.0231679	0.0369667	0.000912046	0.00306146	0.00397351	3.3567	1e-05
Heart_Atrial_Appendage	pat_replication	Heart_Atrial_Appendage	ENSG00000226443	GAPDHP32	183	0.810139	0.00504385	0.181044	0.00112452	0.00264873	0.00377325	2.35544	1e-05
Heart_Atrial_Appendage	pat_replication	Heart_Atrial_Appendage	ENSG00000228451	SDAD1P1	1451	7.70022e-19	4.94322e-20	0.859888	0.0551162	0.0849961	0.140112	1.54213	1e-05
Heart_Atrial_Appendage	pat_replication	Heart_Atrial_Appendage	ENSG00000231365	RP11-418J17.1	942	1.15395e-33	1.21703e-34	0.894471	0.0943252	0.0112041	0.105529	0.118781	1e-05
Heart_Atrial_Appendage	pat_replication	Heart_Atrial_Appendage	ENSG00000240244	GAPDHP33	361	0.49706	0.00527081	0.484466	0.00512918	0.0080743	0.0132035	1.57419	1e-05
Heart_Atrial_Appendage	pat_replication	Heart_Atrial_Appendage	ENSG00000240694	PNMA2	1145	0.630371	0.0208283	0.331517	0.0109475	0.00633637	0.0172838	0.578798	1e-05
Heart_Atrial_Appendage	pat_replication	Heart_Atrial_Appendage	ENSG00000253476	RP11-395I14.2	567	0.867214	0.021603	0.103255	0.00256681	0.0053611	0.00792791	2.08862	1e-05
Heart_Atrial_Appendage	pat_replication	Heart_Atrial_Appendage	ENSG00000260941	LINC00622	304	0.884806	0.00892671	0.101876	0.00102445	0.00336647	0.00439092	3.28612	1e-05
Heart_Atrial_Appendage	pat_replication	Heart_Atrial_Appendage	ENSG00000277586	NEFL	720	0.83419	0.065319	0.0850433	0.00665028	0.0087975	0.0154478	1.32288	1e-05
Heart_Left_Ventricle	pat_discovery	Heart_Left_Ventricle	ENSG00000092607	TBX15	855	0.00424	0.346315	0.00117112	0.0951022	0.553171	0.648273	5.8166	1e-05
Heart_Left_Ventricle	pat_discovery	Heart_Left_Ventricle	ENSG00000092621	PHGDH	136	0.930109	0.0154167	0.0503749	0.000831701	0.00326795	0.00409965	3.92923	1e-05
Heart_Left_Ventricle	pat_discovery	Heart_Left_Ventricle	ENSG00000092964	DPYSL2	1280	0.443739	0.0161855	0.513999	0.0187409	0.00733542	0.0260763	0.391413	1e-05
Heart_Left_Ventricle	pat_discovery	Heart_Left_Ventricle	ENSG00000104722	NEFM	1284	0.781634	0.0427528	0.161424	0.00882401	0.0053652	0.0141892	0.608022	1e-05
Heart_Left_Ventricle	pat_discovery	Heart_Left_Ventricle	ENSG00000104756	KCTD9	383	0.906596	0.0250567	0.0628259	0.00173261	0.00378859	0.0055212	2.18664	1e-05
Heart_Left_Ventricle	pat_discovery	Heart_Left_Ventricle	ENSG00000104765	BNIP3L	607	0.892441	0.0182604	0.0848654	0.00173375	0.00269957	0.00443332	1.55707	1e-05
Heart_Left_Ventricle	pat_discovery	Heart_Left_Ventricle	ENSG00000116874	WARS2	1028	3.93841e-29	1.82067e-26	0.00215495	0.996199	0.00164579	0.997845	0.00165207	1e-05
Heart_Left_Ventricle	pat_discovery	Heart_Left_Ventricle	ENSG00000134240	HMGCS2	123	0.902737	0.00277755	0.0928281	0.000284241	0.00137261	0.00165685	4.82904	1e-05
Heart_Left_Ventricle	pat_discovery	Heart_Left_Ventricle	ENSG00000134250	NOTCH2	79	0.978837	0.00294427	0.0175922	5.23418e-05	0.000574157	0.000626499	10.9694	1e-05
Heart_Left_Ventricle	pat_discovery	Heart_Left_Ventricle	ENSG00000143067	ZNF697	193	0.695958	0.00390518	0.295176	0.00165299	0.00330808	0.00496107	2.00126	1e-05
Heart_Left_Ventricle	pat_discovery	Heart_Left_Ventricle	ENSG00000147437	GNRH1	689	0.796571	0.0213842	0.173278	0.00464758	0.00411931	0.00876689	0.886335	1e-05
Heart_Left_Ventricle	pat_discovery	Heart_Left_Ventricle	ENSG00000147459	DOCK5	1518	0.571402	0.127287	0.223451	0.0497485	0.0281107	0.0778592	0.565056	1e-05
Heart_Left_Ventricle	pat_discovery	Heart_Left_Ventricle	ENSG00000184661	CDCA2	629	1.22882e-07	0.0637189	1.82936e-08	0.0085582	0.927723	0.936281	108.402	1e-05
Heart_Left_Ventricle	pat_discovery	Heart_Left_Ventricle	ENSG00000198857	HSD3BP5	110	0.96352	0.0078024	0.0272676	0.000219618	0.0011902	0.00140982	5.41943	1e-05
Heart_Left_Ventricle	pat_discovery	Heart_Left_Ventricle	ENSG00000203859	HSD3B2	228	0.945511	0.00649366	0.0463427	0.00031694	0.00133589	0.00165283	4.21495	1e-05
Heart_Left_Ventricle	pat_discovery	Heart_Left_Ventricle	ENSG00000221818	EBF2	1055	0.680081	0.0433257	0.249142	0.0158604	0.01159	0.0274505	0.73075	1e-05
Heart_Left_Ventricle	pat_discovery	Heart_Left_Ventricle	ENSG00000221914	PPP2R2A	801	0.797123	0.0350883	0.155238	0.00682762	0.00572332	0.0125509	0.838259	1e-05
Heart_Left_Ventricle	pat_discovery	Heart_Left_Ventricle	ENSG00000224238	WARS2-IT1	716	0.841501	0.0167868	0.134945	0.00268789	0.00407891	0.0067668	1.51751	1e-05
Heart_Left_Ventricle	pat_discovery	Heart_Left_Ventricle	ENSG00000226443	GAPDHP32	339	0.809503	0.00518371	0.181058	0.00115632	0.00309901	0.00425533	2.68007	1e-05
Heart_Left_Ventricle	pat_discovery	Heart_Left_Ventricle	ENSG00000228451	SDAD1P1	1268	3.81927e-21	2.10987e-22	0.93716	0.0517602	0.0110796	0.0628399	0.214057	1e-05
Heart_Left_Ventricle	pat_discovery	Heart_Left_Ventricle	ENSG00000231365	RP11-418J17.1	1214	1.4917e-44	1.06929e-41	0.00139307	0.998596	1.08997e-05	0.998607	1.0915e-05	1e-05
Heart_Left_Ventricle	pat_discovery	Heart_Left_Ventricle	ENSG00000240244	GAPDHP33	174	0.103522	0.000615854	0.8716	0.00516608	0.0190969	0.024263	3.69659	1e-05
Heart_Left_Ventricle	pat_discovery	Heart_Left_Ventricle	ENSG00000240694	PNMA2	1391	0.677644	0.0269606	0.279127	0.0111001	0.00516837	0.0162685	0.465614	1e-05
Heart_Left_Ventricle	pat_discovery	Heart_Left_Ventricle	ENSG00000253476	RP11-395I14.2	653	0.862531	0.0253743	0.103727	0.00304618	0.00532072	0.0083669	1.74669	1e-05
Heart_Left_Ventricle	pat_discovery	Heart_Left_Ventricle	ENSG00000260941	LINC00622	334	0.188346	0.169689	0.244921	0.220484	0.17656	0.397044	0.800786	1e-05
Heart_Left_Ventricle	pat_discovery	Heart_Left_Ventricle	ENSG00000277586	NEFL	883	0.736116	0.0204139	0.232113	0.00643201	0.00492451	0.0113565	0.765625	1e-05
Heart_Left_Ventricle	pat_replication	Heart_Left_Ventricle	ENSG00000092607	TBX15	855	0.551163	0.124978	0.152236	0.0343827	0.13724	0.171623	3.99154	1e-05
Heart_Left_Ventricle	pat_replication	Heart_Left_Ventricle	ENSG00000092621	PHGDH	136	0.939566	0.00720622	0.0508871	0.000388338	0.00195214	0.00234047	5.0269	1e-05
Heart_Left_Ventricle	pat_replication	Heart_Left_Ventricle	ENSG00000092964	DPYSL2	1280	0.421738	0.036482	0.488515	0.0422474	0.0110176	0.0532651	0.260788	1e-05
Heart_Left_Ventricle	pat_replication	Heart_Left_Ventricle	ENSG00000104722	NEFM	1283	0.787954	0.0366639	0.162361	0.00754928	0.00547127	0.0130205	0.724741	1e-05
Heart_Left_Ventricle	pat_replication	Heart_Left_Ventricle	ENSG00000104756	KCTD9	383	0.905956	0.0243948	0.0627816	0.00168535	0.00518204	0.00686738	3.07476	1e-05
Heart_Left_Ventricle	pat_replication	Heart_Left_Ventricle	ENSG00000104765	BNIP3L	607	0.806265	0.0924095	0.0766707	0.00877167	0.0158827	0.0246544	1.81068	1e-05
Heart_Left_Ventricle	pat_replication	Heart_Left_Ventricle	ENSG00000116874	WARS2	1028	1.45439e-26	2.95474e-27	0.79579	0.16163	0.0425803	0.20421	0.263443	1e-05
Heart_Left_Ventricle	pat_replication	Heart_Left_Ventricle	ENSG00000134240	HMGCS2	123	0.901902	0.00336282	0.0927423	0.000344149	0.00164824	0.00199239	4.78933	1e-05
Heart_Left_Ventricle	pat_replication	Heart_Left_Ventricle	ENSG00000134250	NOTCH2	79	0.97715	0.0043709	0.0175618	7.77166e-05	0.000839296	0.000917012	10.7994	1e-05
Heart_Left_Ventricle	pat_replication	Heart_Left_Ventricle	ENSG00000143067	ZNF697	192	0.686651	0.0112964	0.291129	0.00478334	0.00614056	0.0109239	1.28374	1e-05
Heart_Left_Ventricle	pat_replication	Heart_Left_Ventricle	ENSG00000147437	GNRH1	689	0.760954	0.0499235	0.16553	0.0108471	0.0127461	0.0235932	1.17507	1e-05
Heart_Left_Ventricle	pat_replication	Heart_Left_Ventricle	ENSG00000147459	DOCK5	1518	0.681632	0.0316434	0.266558	0.0123666	0.00779985	0.0201664	0.630719	1e-05
Heart_Left_Ventricle	pat_replication	Heart_Left_Ventricle	ENSG00000184661	CDCA2	629	3.36094e-06	0.0637187	5.00347e-07	0.00855817	0.927719	0.936277	108.402	1e-05
Heart_Left_Ventricle	pat_replication	Heart_Left_Ventricle	ENSG00000198857	HSD3BP5	111	0.963323	0.00764853	0.0275434	0.00021742	0.0012674	0.00148481	5.82926	1e-05
Heart_Left_Ventricle	pat_replication	Heart_Left_Ventricle	ENSG00000203859	HSD3B2	229	0.945164	0.00669457	0.046471	0.000327811	0.00134223	0.00167004	4.09452	1e-05
Heart_Left_Ventricle	pat_replication	Heart_Left_Ventricle	ENSG00000221818	EBF2	1055	0.667899	0.0555971	0.244642	0.020353	0.0115081	0.031861	0.565425	1e-05
Heart_Left_Ventricle	pat_replication	Heart_Left_Ventricle	ENSG00000221914	PPP2R2A	801	0.810629	0.0227695	0.157868	0.00443	0.00430415	0.00873414	0.971592	1e-05
Heart_Left_Ventricle	pat_replication	Heart_Left_Ventricle	ENSG00000224238	WARS2-IT1	716	0.820629	0.0365806	0.131598	0.00586082	0.00533146	0.0111923	0.909677	1e-05
Heart_Left_Ventricle	pat_replication	Heart_Left_Ventricle	ENSG00000226443	GAPDHP32	339	0.799706	0.0130444	0.178866	0.0029121	0.00547123	0.00838333	1.87879	1e-05
Heart_Left_Ventricle	pat_replication	Heart_Left_Ventricle	ENSG00000228451	SDAD1P1	1269	3.39694e-21	2.89278e-22	0.833915	0.0709196	0.0951653	0.166085	1.34187	1e-05
Heart_Left_Ventricle	pat_replication	Heart_Left_Ventricle	ENSG00000231365	RP11-418J17.1	1214	9.69706e-42	8.89601e-43	0.905592	0.0830671	0.0113406	0.0944076	0.136523	1e-05
Heart_Left_Ventricle	pat_replication	Heart_Left_Ventricle	ENSG00000240244	GAPDHP33	174	0.103922	0.000739859	0.874975	0.00621509	0.014148	0.0203631	2.27639	1e-05
Heart_Left_Ventricle	pat_replication	Heart_Left_Ventricle	ENSG00000240694	PNMA2	1391	0.665666	0.036898	0.274194	0.0151905	0.00805181	0.0232423	0.530054	1e-05
Heart_Left_Ventricle	pat_replication	Heart_Left_Ventricle	ENSG00000253476	RP11-395I14.2	653	0.838579	0.0482049	0.100847	0.00579051	0.00657862	0.0123691	1.1361	1e-05
Heart_Left_Ventricle	pat_replication	Heart_Left_Ventricle	ENSG00000260941	LINC00622	334	0.425452	0.00481383	0.553249	0.00624958	0.0102355	0.016485	1.63778	1e-05
Heart_Left_Ventricle	pat_replication	Heart_Left_Ventricle	ENSG00000277586	NEFL	883	0.731859	0.0240036	0.230771	0.00756303	0.00580312	0.0133662	0.767302	1e-05

## Sheet: SuppTab10
Table S10 – Differential gene expression analysis (DEG) comparing expression of candidate genes in each tissue type, versus all other tissue types.
Category	GeneSet	N_genes	N_overlap	p	adjP	genes
DEG.up	Adipose_Subcutaneous	2107	3	0.0265452	1	ENSG00000092607:ENSG00000116874:ENSG00000221818
DEG.up	Adipose_Visceral_Omentum	1764	1	0.445055	1	ENSG00000221818
DEG.up	Adrenal_Gland	1540	0	1	1
DEG.up	Artery_Aorta	2756	0	1	1
DEG.up	Artery_Coronary	2038	0	1	1
DEG.up	Artery_Tibial	2711	3	0.0508615	1	ENSG00000092607:ENSG00000116874:ENSG00000221818
DEG.up	Bladder	842	0	1	1
DEG.up	Brain_Amygdala	1820	0	1	1
DEG.up	Brain_Anterior_cingulate_cortex_BA24	2370	0	1	1
DEG.up	Brain_Caudate_basal_ganglia	2212	0	1	1
DEG.up	Brain_Cerebellar_Hemisphere	6301	0	1	1
DEG.up	Brain_Cerebellum	6164	0	1	1
DEG.up	Brain_Cortex	2792	0	1	1
DEG.up	Brain_Frontal_Cortex_BA9	3132	0	1	1
DEG.up	Brain_Hippocampus	1965	0	1	1
DEG.up	Brain_Hypothalamus	2531	0	1	1
DEG.up	Brain_Nucleus_accumbens_basal_ganglia	2451	0	1	1
DEG.up	Brain_Putamen_basal_ganglia	1741	0	1	1
DEG.up	Brain_Spinal_cord_cervical_c-1	2224	0	1	1
DEG.up	Brain_Substantia_nigra	1645	0	1	1
DEG.up	Breast_Mammary_Tissue	1964	2	0.129796	1	ENSG00000092607:ENSG00000221818
DEG.up	Cells_Cultured_fibroblasts	4335	3	0.155776	1	ENSG00000092607:ENSG00000116874:ENSG00000231365
DEG.up	Cells_EBV-transformed_lymphocytes	5069	1	0.833918	1	ENSG00000116874
DEG.up	Cervix_Ectocervix	193	0	1	1
DEG.up	Cervix_Endocervix	1829	0	1	1
DEG.up	Colon_Sigmoid	1637	0	1	1
DEG.up	Colon_Transverse	1602	0	1	1
DEG.up	Esophagus_Gastroesophageal_Junction	1287	0	1	1
DEG.up	Esophagus_Mucosa	2231	0	1	1
DEG.up	Esophagus_Muscularis	1311	0	1	1
DEG.up	Fallopian_Tube	485	0	1	1
DEG.up	Heart_Atrial_Appendage	743	0	1	1
DEG.up	Heart_Left_Ventricle	536	0	1	1
DEG.up	Kidney_Cortex	1327	0	1	1
DEG.up	Kidney_Medulla	95	0	1	1
DEG.up	Liver	1525	0	1	1
DEG.up	Lung	4195	0	1	1
DEG.up	Minor_Salivary_Gland	1891	0	1	1
DEG.up	Muscle_Skeletal	1143	1	0.314493	1	ENSG00000092607
DEG.up	Nerve_Tibial	5869	4	0.104288	1	ENSG00000092607:ENSG00000116874:ENSG00000231365:ENSG00000221818
DEG.up	Ovary	5674	2	0.573752	1	ENSG00000116874:ENSG00000231365
DEG.up	Pancreas	745	0	1	1
DEG.up	Pituitary	5156	0	1	1
DEG.up	Prostate	3306	0	1	1
DEG.up	Skin_Not_Sun_Exposed_Suprapubic	2741	0	1	1
DEG.up	Skin_Sun_Exposed_Lower_leg	2801	0	1	1
DEG.up	Small_Intestine_Terminal_Ileum	2738	0	1	1
DEG.up	Spleen	4240	0	1	1
DEG.up	Stomach	1102	0	1	1
DEG.up	Testis	12326	3	0.832019	1	ENSG00000226172:ENSG00000231365:ENSG00000228451
DEG.up	Thyroid	5687	2	0.575123	1	ENSG00000231365:ENSG00000221818
DEG.up	Uterus	5544	1	0.862106	1	ENSG00000231365
DEG.up	Vagina	2840	0	1	1
DEG.up	Whole_Blood	2033	0	1	1
DEG.down	Adipose_Subcutaneous	1527	0	1	1
DEG.down	Adipose_Visceral_Omentum	1650	0	1	1
DEG.down	Adrenal_Gland	3472	0	1	1
DEG.down	Artery_Aorta	1460	1	0.384238	1	ENSG00000092607
DEG.down	Artery_Coronary	949	1	0.26838	1	ENSG00000092607
DEG.down	Artery_Tibial	2027	0	1	1
DEG.down	Bladder	104	0	1	1
DEG.down	Brain_Amygdala	7678	1	0.942869	1	ENSG00000116874
DEG.down	Brain_Anterior_cingulate_cortex_BA24	6651	1	0.911845	1	ENSG00000116874
DEG.down	Brain_Caudate_basal_ganglia	6858	2	0.687776	1	ENSG00000116874:ENSG00000231365
DEG.down	Brain_Cerebellar_Hemisphere	2607	1	0.586479	1	ENSG00000116874
DEG.down	Brain_Cerebellum	2739	1	0.605407	1	ENSG00000116874
DEG.down	Brain_Cortex	5556	1	0.862759	1	ENSG00000116874
DEG.down	Brain_Frontal_Cortex_BA9	5015	1	0.830406	1	ENSG00000116874
DEG.down	Brain_Hippocampus	7493	2	0.739611	1	ENSG00000116874:ENSG00000231365
DEG.down	Brain_Hypothalamus	5904	1	0.880517	1	ENSG00000116874
DEG.down	Brain_Nucleus_accumbens_basal_ganglia	6409	1	0.90262	1	ENSG00000116874
DEG.down	Brain_Putamen_basal_ganglia	7776	1	0.94524	1	ENSG00000116874
DEG.down	Brain_Spinal_cord_cervical_c-1	5083	2	0.508854	1	ENSG00000116874:ENSG00000221818
DEG.down	Brain_Substantia_nigra	7162	2	0.713407	1	ENSG00000116874:ENSG00000231365
DEG.down	Breast_Mammary_Tissue	1001	0	1	1
DEG.down	Cells_Cultured_fibroblasts	2143	0	1	1
DEG.down	Cells_EBV-transformed_lymphocytes	2383	0	1	1
DEG.down	Cervix_Ectocervix	2	0	1	1
DEG.down	Cervix_Endocervix	5	0	1	1
DEG.down	Colon_Sigmoid	1676	0	1	1
DEG.down	Colon_Transverse	1583	1	0.409532	1	ENSG00000221818
DEG.down	Esophagus_Gastroesophageal_Junction	1558	1	0.404468	1	ENSG00000092607
DEG.down	Esophagus_Mucosa	3580	0	1	1
DEG.down	Esophagus_Muscularis	1761	1	0.444482	1	ENSG00000092607
DEG.down	Fallopian_Tube	1	0	1	1
DEG.down	Heart_Atrial_Appendage	8409	1	0.95854	1	ENSG00000092607
DEG.down	Heart_Left_Ventricle	9443	1	0.974134	1	ENSG00000116874
DEG.down	Kidney_Cortex	5544	0	1	1
DEG.down	Kidney_Medulla	0	0	1	1
DEG.down	Liver	7985	1	0.950004	1	ENSG00000116874
DEG.down	Lung	905	2	0.0330873	1	ENSG00000092607:ENSG00000221818
DEG.down	Minor_Salivary_Gland	1861	1	0.46329	1	ENSG00000221818
DEG.down	Muscle_Skeletal	6836	3	0.387981	1	ENSG00000116874:ENSG00000231365:ENSG00000221818
DEG.down	Nerve_Tibial	905	0	1	1
DEG.down	Ovary	1521	1	0.396902	1	ENSG00000221818
DEG.down	Pancreas	9586	0	1	1
DEG.down	Pituitary	1927	1	0.475386	1	ENSG00000092607
DEG.down	Prostate	742	1	0.216116	1	ENSG00000221818
DEG.down	Skin_Not_Sun_Exposed_Suprapubic	2691	1	0.598616	1	ENSG00000221818
DEG.down	Skin_Sun_Exposed_Lower_leg	2474	0	1	1
DEG.down	Small_Intestine_Terminal_Ileum	1382	1	0.367697	1	ENSG00000221818
DEG.down	Spleen	2069	1	0.500585	1	ENSG00000116874
DEG.down	Stomach	2607	1	0.586479	1	ENSG00000221818
DEG.down	Testis	2912	2	0.242246	1	ENSG00000092607:ENSG00000221818
DEG.down	Thyroid	1038	1	0.289871	1	ENSG00000092607
DEG.down	Uterus	843	0	1	1
DEG.down	Vagina	647	1	0.191024	1	ENSG00000221818
DEG.down	Whole_Blood	6908	1	0.920774	1	ENSG00000116874
DEG.twoside	Adipose_Subcutaneous	3634	3	0.104025	1	ENSG00000092607:ENSG00000116874:ENSG00000221818
DEG.twoside	Adipose_Visceral_Omentum	3414	1	0.690559	1	ENSG00000221818
DEG.twoside	Adrenal_Gland	5012	0	1	1
DEG.twoside	Artery_Aorta	4216	1	0.770008	1	ENSG00000092607
DEG.twoside	Artery_Coronary	2987	1	0.638874	1	ENSG00000092607
DEG.twoside	Artery_Tibial	4738	3	0.189161	1	ENSG00000092607:ENSG00000116874:ENSG00000221818
DEG.twoside	Bladder	946	0	1	1
DEG.twoside	Brain_Amygdala	9498	1	0.974791	1	ENSG00000116874
DEG.twoside	Brain_Anterior_cingulate_cortex_BA24	9021	1	0.968557	1	ENSG00000116874
DEG.twoside	Brain_Caudate_basal_ganglia	9070	2	0.841173	1	ENSG00000116874:ENSG00000231365
DEG.twoside	Brain_Cerebellar_Hemisphere	8908	1	0.96689	1	ENSG00000116874
DEG.twoside	Brain_Cerebellum	8903	1	0.966815	1	ENSG00000116874
DEG.twoside	Brain_Cortex	8348	1	0.957399	1	ENSG00000116874
DEG.twoside	Brain_Frontal_Cortex_BA9	8147	1	0.953436	1	ENSG00000116874
DEG.twoside	Brain_Hippocampus	9458	2	0.860706	1	ENSG00000116874:ENSG00000231365
DEG.twoside	Brain_Hypothalamus	8435	1	0.959018	1	ENSG00000116874
DEG.twoside	Brain_Nucleus_accumbens_basal_ganglia	8860	1	0.966159	1	ENSG00000116874
DEG.twoside	Brain_Putamen_basal_ganglia	9517	1	0.975015	1	ENSG00000116874
DEG.twoside	Brain_Spinal_cord_cervical_c-1	7307	2	0.725104	1	ENSG00000116874:ENSG00000221818
DEG.twoside	Brain_Substantia_nigra	8807	2	0.826774	1	ENSG00000116874:ENSG00000231365
DEG.twoside	Breast_Mammary_Tissue	2965	2	0.24886	1	ENSG00000092607:ENSG00000221818
DEG.twoside	Cells_Cultured_fibroblasts	6478	3	0.352504	1	ENSG00000092607:ENSG00000116874:ENSG00000231365
DEG.twoside	Cells_EBV-transformed_lymphocytes	7452	1	0.937044	1	ENSG00000116874
DEG.twoside	Cervix_Ectocervix	195	0	1	1
DEG.twoside	Cervix_Endocervix	1834	0	1	1
DEG.twoside	Colon_Sigmoid	3313	0	1	1
DEG.twoside	Colon_Transverse	3185	1	0.663735	1	ENSG00000221818
DEG.twoside	Esophagus_Gastroesophageal_Junction	2845	1	0.620038	1	ENSG00000092607
DEG.twoside	Esophagus_Mucosa	5811	0	1	1
DEG.twoside	Esophagus_Muscularis	3072	1	0.649742	1	ENSG00000092607
DEG.twoside	Fallopian_Tube	486	0	1	1
DEG.twoside	Heart_Atrial_Appendage	9152	1	0.970394	1	ENSG00000092607
DEG.twoside	Heart_Left_Ventricle	9979	1	0.979929	1	ENSG00000116874
DEG.twoside	Kidney_Cortex	6871	0	1	1
DEG.twoside	Kidney_Medulla	95	0	1	1
DEG.twoside	Liver	9510	1	0.974933	1	ENSG00000116874
DEG.twoside	Lung	5100	2	0.510788	1	ENSG00000092607:ENSG00000221818
DEG.twoside	Minor_Salivary_Gland	3752	1	0.726641	1	ENSG00000221818
DEG.twoside	Muscle_Skeletal	7979	4	0.244616	1	ENSG00000092607:ENSG00000116874:ENSG00000231365:ENSG00000221818
DEG.twoside	Nerve_Tibial	6774	4	0.157793	1	ENSG00000092607:ENSG00000116874:ENSG00000231365:ENSG00000221818
DEG.twoside	Ovary	7195	3	0.423572	1	ENSG00000116874:ENSG00000231365:ENSG00000221818
DEG.twoside	Pancreas	10331	0	1	1
DEG.twoside	Pituitary	7083	1	0.926379	1	ENSG00000092607
DEG.twoside	Prostate	4048	1	0.75508	1	ENSG00000221818
DEG.twoside	Skin_Not_Sun_Exposed_Suprapubic	5432	1	0.855879	1	ENSG00000221818
DEG.twoside	Skin_Sun_Exposed_Lower_leg	5275	0	1	1
DEG.twoside	Small_Intestine_Terminal_Ileum	4120	1	0.761581	1	ENSG00000221818
DEG.twoside	Spleen	6309	1	0.89856	1	ENSG00000116874
DEG.twoside	Stomach	3709	1	0.722272	1	ENSG00000221818
DEG.twoside	Testis	15238	5	0.60806	1	ENSG00000092607:ENSG00000226172:ENSG00000231365:ENSG00000221818:ENSG00000228451
DEG.twoside	Thyroid	6725	3	0.376968	1	ENSG00000092607:ENSG00000231365:ENSG00000221818
DEG.twoside	Uterus	6387	1	0.901739	1	ENSG00000231365
DEG.twoside	Vagina	3487	1	0.698696	1	ENSG00000221818
DEG.twoside	Whole_Blood	8941	1	0.967385	1	ENSG00000116874

[truncated: 5 more sheets: SuppTab11, SuppTab12, SuppTab 13, SuppTab14, SuppTabl15]
